# Supplementary material for: Benzyl­tris­[2-(di­benzyl­amino)­eth­yl]ammonium iodide
Source: Acta Crystallogr Sect E Struct Rep Online. 2013 Dec 4;70(Pt 1):o5. doi: 10.1107/S1600536813031607 (PMC3914047; doi:10.1107/S1600536813031607)
Supplement: Supplementary file 1 [file e-70-000o5-sup1.cif]

##############################################################################
#                                                                            #
# This CIF contains the data in a paper accepted for publication in          #
# Acta Crystallographica Section E. It conforms to the requirements of       #
# Notes for Authors for Acta Crystallographica Section E, and has been       #
# peer reviewed under the auspices of the IUCr Commission on Journals.       #
#                                                                            #
# Full details of the Crystallographic Information File format               #
# are given in the paper "The Crystallographic Information File (CIF):       #
# a New Standard Archive File for Crystallography" by S. R. Hall, F. H.      #
# Allen and I. D. Brown [Acta Cryst. (1991), A47, 655-685].                  #
#                                                                            #
# The current version of the core CIF dictionary is obtainable from          #
# ftp://ftp.iucr.org/pub/cif_core.dic.                                       #
#                                                                            #
# Software is freely available for graphical display of the structure(s)     #
# in this CIF. For information consult the CIF software page                 #
# http://www.iucr.org/resources/cif/software.                                #
#                                                                            #
# This file may be used for bona fide research purposes within the           #
# scientific community so long as proper attribution is given to the journal # 
# article from which it was obtained.                                        #
#                                                                            #
##############################################################################
data_I
_audit_creation_method     SHELXTL
_journal_date_recd_electronic     2013-11-11
_journal_date_accepted     2013-11-19
_journal_name_full     'Acta Crystallographica, Section E'
_journal_year     2014
_journal_volume     70
_journal_issue      1
_journal_page_first     o5
_journal_page_last     o5
_journal_paper_category     QO
_journal_paper_doi     10.1107/S1600536813031607
_journal_coeditor_code     IS5322
_publ_contact_author_name     'David R Tyler'
_publ_contact_author_address
;
Department of Chemistry
University of Oregon
Eugene
Oregon 97403
USA
;
_publ_contact_author_email     'dtyler@uoregon.edu'
_publ_contact_author_fax     ?
_publ_contact_author_phone     '541 346 4649'
_publ_section_title
;
Benzyltris[2-(dibenzylamino)ethyl]ammonium iodide
;
loop_
    _publ_author_name
    _publ_author_footnote
    _publ_author_address
    'Bello, Mollie J.' .
;
Department of Chemistry
1253 University of Oregon
Eugene, Oregon 97403-1253, USA
;
    'Brady, Sarah E.' .
;
Department of Chemistry
1253 University of Oregon
Eugene, Oregon 97403-1253, USA
;
    'Zakharov, Lev N.' .
;
CAMCOR, University of Oregon,
1443 E. 13th Avenue,
Eugene, Oregon 97403, USA
;
    'Tyler, David R.' .
;
Department of Chemistry
1253 University of Oregon
Eugene, Oregon 97403-1253, USA
;
_database_code_depnum_ccdc_archive     'CCDC 972778'
_chemical_name_systematic
;
Benzyltris[2-(dibenzylamino)ethyl]ammonium iodide
;
_chemical_name_common     ?
_chemical_formula_moiety     'C55 H61 N4 +, I -'
_chemical_formula_sum     'C55 H61 I N4'
_chemical_formula_iupac     'C55 H61 N4 +, I -'
_chemical_formula_weight     904.98
_chemical_melting_point     ?
_symmetry_cell_setting     triclinic
_symmetry_space_group_name_H-M     'P -1'
_symmetry_space_group_name_Hall     '-P 1'
loop_
    _symmetry_equiv_pos_as_xyz
    'x, y, z'
    '-x, -y, -z'
_cell_length_a     11.1254(10)
_cell_length_b     14.3871(13)
_cell_length_c     15.9525(15)
_cell_angle_alpha     94.491(3)
_cell_angle_beta     101.972(3)
_cell_angle_gamma     106.229(3)
_cell_volume     2372.9(4)
_cell_formula_units_Z     2
_cell_measurement_reflns_used     9619
_cell_measurement_theta_min     2.59
_cell_measurement_theta_max     36.21
_cell_measurement_temperature     100(2)
_exptl_crystal_description     prizm
_exptl_crystal_colour     colourless
_exptl_crystal_size_max     0.25
_exptl_crystal_size_mid     0.24
_exptl_crystal_size_min     0.11
_exptl_crystal_density_diffrn     1.267
_exptl_crystal_density_meas     ?
_exptl_crystal_density_method     'not measured'
_exptl_crystal_F_000     944
_exptl_absorpt_coefficient_mu     0.715
_exptl_absorpt_correction_type     multi-scan
_exptl_absorpt_process_details     '(SADABS; Bruker, 2000)'
_exptl_absorpt_correction_T_min     0.8416
_exptl_absorpt_correction_T_max     0.9255
_exptl_special_details     ?
_diffrn_ambient_temperature     100(2)
_diffrn_radiation_type     MoK\a
_diffrn_radiation_wavelength     0.71073
_diffrn_radiation_source     'fine-focus sealed tube'
_diffrn_radiation_monochromator     'triumph mirror'
_diffrn_measurement_device_type     'Bruker APEXII CCD'
_diffrn_measurement_method     '\f and \w scans'
_diffrn_detector_area_resol_mean     ?
_diffrn_reflns_number     53881
_diffrn_reflns_av_R_equivalents     0.0297
_diffrn_reflns_av_sigmaI/netI     0.0212
_diffrn_reflns_theta_min     1.49
_diffrn_reflns_theta_max     27.00
_diffrn_reflns_theta_full     27.00
_diffrn_measured_fraction_theta_max     1.000
_diffrn_measured_fraction_theta_full     1.000
_diffrn_reflns_limit_h_min     -14
_diffrn_reflns_limit_h_max     14
_diffrn_reflns_limit_k_min     -18
_diffrn_reflns_limit_k_max     16
_diffrn_reflns_limit_l_min     -20
_diffrn_reflns_limit_l_max     20
_diffrn_standards_number     0
_diffrn_standards_interval_count     ?
_diffrn_standards_interval_time     ?
_diffrn_standards_decay_%     ?
_refine_special_details
;
Refinement of <i>F</i>^2^ against ALL reflections. The weighted <i>R</i>-factor
<i>wR</i> and goodness of fit <i>S</i> are based on <i>F</i>^2^, conventional
<i>R</i>-factors <i>R</i> are based on <i>F</i>, with <i>F</i> set to zero for
negative <i>F</i>^2^. The threshold expression of <i>F</i>^2^ >
\s(<i>F</i>^2^) is used only for calculating <i>R</i>-factors(gt) <i>etc</i>.
and is not relevant to the choice of reflections for refinement.
<i>R</i>-factors based on <i>F</i>^2^ are statistically about twice as large
as those based on <i>F</i>, and <i>R</i>- factors based on ALL data will be
even larger.
;
_reflns_number_total     10377
_reflns_number_gt     9802
_reflns_threshold_expression     I>2sigma(I)
_refine_ls_structure_factor_coef     Fsqd
_refine_ls_matrix_type     full
_refine_ls_R_factor_all     0.0221
_refine_ls_R_factor_gt     0.0201
_refine_ls_wR_factor_gt     0.0479
_refine_ls_wR_factor_ref     0.0491
_refine_ls_goodness_of_fit_ref     1.043
_refine_ls_restrained_S_all     1.043
_refine_ls_number_reflns     10377
_refine_ls_number_parameters     542
_refine_ls_number_restraints     0
_refine_ls_hydrogen_treatment     constr
_refine_ls_weighting_scheme     calc
_refine_ls_weighting_details
         'calc w=1/[\s^2^(Fo^2^)+(0.0153P)^2^+1.3240P] where P=(Fo^2^+2Fc^2^)/3'
_atom_sites_solution_hydrogens     geom
_atom_sites_solution_primary     direct
_atom_sites_solution_secondary     difmap
_refine_ls_shift/su_max     0.002
_refine_ls_shift/su_mean     0.000
_refine_diff_density_max     0.379
_refine_diff_density_min     -0.424
_refine_ls_extinction_method     'SHELXTL (Sheldrick, 2008)'
_refine_ls_extinction_coef     0.00066(14)
_refine_ls_extinction_expression
                                  'Fc^*^=kFc[1+0.001xFc^2^\l^3^/sin(2\q)]^-1/4^'
loop_
    _atom_type_symbol
    _atom_type_description
    _atom_type_scat_dispersion_real
    _atom_type_scat_dispersion_imag
    _atom_type_scat_source
    'C' 'C' 0.0033 0.0016
                         'International Tables Vol C Tables 4.2.6.8 and 6.1.1.4'
    'H' 'H' 0.0000 0.0000
                         'International Tables Vol C Tables 4.2.6.8 and 6.1.1.4'
    'N' 'N' 0.0061 0.0033
                         'International Tables Vol C Tables 4.2.6.8 and 6.1.1.4'
    'I' 'I' -0.4742 1.8119
                         'International Tables Vol C Tables 4.2.6.8 and 6.1.1.4'
_computing_data_collection     'APEX2 (Bruker, 2008)'
_computing_cell_refinement     'SAINT (Bruker, 2000)'
_computing_data_reduction     'SAINT (Bruker, 2000)'
_computing_structure_solution     'SHELXTL (Sheldrick, 2008)'
_computing_structure_refinement     'SHELXTL (Sheldrick, 2008)'
_computing_molecular_graphics     'SHELXTL (Sheldrick, 2008)'
_computing_publication_material     'SHELXTL (Sheldrick, 2008)'
loop_
    _atom_site_type_symbol
    _atom_site_label
    _atom_site_fract_x
    _atom_site_fract_y
    _atom_site_fract_z
    _atom_site_U_iso_or_equiv
    _atom_site_adp_type
    _atom_site_calc_flag
    _atom_site_refinement_flags
    _atom_site_occupancy
    _atom_site_symmetry_multiplicity
    _atom_site_disorder_assembly
    _atom_site_disorder_group
    I I1 0.258461(8) 0.304462(6) 0.946780(6) 0.01859(3) Uani d . 1 1 . .
    N N1 0.65830(9) 0.40260(7) 0.14758(6) 0.0115(2) Uani d . 1 1 . .
    N N2 0.92688(10) 0.57153(8) 0.27511(7) 0.0148(2) Uani d . 1 1 . .
    N N3 0.47013(10) 0.54906(8) 0.24366(7) 0.0153(2) Uani d . 1 1 . .
    N N4 0.46942(10) 0.17927(8) 0.22778(7) 0.0174(2) Uani d . 1 1 . .
    C C1 0.79639(11) 0.40571(9) 0.18740(8) 0.0141(2) Uani d . 1 1 . .
    H H1A 0.8182 0.3557 0.1524 0.017 Uiso calc R 1 1 . .
    H H1B 0.8006 0.3872 0.2462 0.017 Uiso calc R 1 1 . .
    C C2 0.89895(12) 0.50425(9) 0.19438(8) 0.0157(2) Uani d . 1 1 . .
    H H2A 0.9800 0.4917 0.1882 0.019 Uiso calc R 1 1 . .
    H H2B 0.8708 0.5373 0.1452 0.019 Uiso calc R 1 1 . .
    C C3 1.01512(12) 0.66504(10) 0.26363(9) 0.0194(3) Uani d . 1 1 . .
    H H3A 0.9779 0.6844 0.2083 0.023 Uiso calc R 1 1 . .
    H H3B 1.0982 0.6549 0.2593 0.023 Uiso calc R 1 1 . .
    C C4 1.04092(13) 0.74770(10) 0.33570(9) 0.0208(3) Uani d . 1 1 . .
    C C5 0.94103(15) 0.76527(11) 0.36803(10) 0.0282(3) Uani d . 1 1 . .
    H H5A 0.8557 0.7224 0.3468 0.034 Uiso calc R 1 1 . .
    C C6 0.96470(19) 0.84485(12) 0.43104(12) 0.0383(4) Uani d . 1 1 . .
    H H6A 0.8959 0.8557 0.4531 0.046 Uiso calc R 1 1 . .
    C C7 1.08893(19) 0.90862(11) 0.46183(11) 0.0397(4) Uani d . 1 1 . .
    H H7A 1.1053 0.9633 0.5046 0.048 Uiso calc R 1 1 . .
    C C8 1.18838(18) 0.89196(11) 0.42988(11) 0.0358(4) Uani d . 1 1 . .
    H H8A 1.2733 0.9356 0.4505 0.043 Uiso calc R 1 1 . .
    C C9 1.16503(15) 0.81164(11) 0.36767(9) 0.0266(3) Uani d . 1 1 . .
    H H9A 1.2344 0.8003 0.3468 0.032 Uiso calc R 1 1 . .
    C C10 0.98820(12) 0.53424(10) 0.35122(9) 0.0178(3) Uani d . 1 1 . .
    H H10A 1.0436 0.5907 0.3950 0.021 Uiso calc R 1 1 . .
    H H10B 1.0447 0.4983 0.3331 0.021 Uiso calc R 1 1 . .
    C C11 0.89454(12) 0.46742(10) 0.39318(8) 0.0166(2) Uani d . 1 1 . .
    C C12 0.90450(13) 0.37526(10) 0.40752(8) 0.0196(3) Uani d . 1 1 . .
    H H12A 0.9692 0.3535 0.3891 0.024 Uiso calc R 1 1 . .
    C C13 0.82121(14) 0.31463(11) 0.44837(9) 0.0235(3) Uani d . 1 1 . .
    H H13A 0.8297 0.2522 0.4579 0.028 Uiso calc R 1 1 . .
    C C14 0.72586(14) 0.34508(12) 0.47524(9) 0.0255(3) Uani d . 1 1 . .
    H H14A 0.6684 0.3036 0.5028 0.031 Uiso calc R 1 1 . .
    C C15 0.71505(14) 0.43675(12) 0.46156(9) 0.0254(3) Uani d . 1 1 . .
    H H15A 0.6499 0.4580 0.4799 0.030 Uiso calc R 1 1 . .
    C C16 0.79869(13) 0.49771(11) 0.42131(9) 0.0205(3) Uani d . 1 1 . .
    H H16A 0.7907 0.5605 0.4128 0.025 Uiso calc R 1 1 . .
    C C17 0.62902(11) 0.48370(9) 0.19850(8) 0.0134(2) Uani d . 1 1 . .
    H H17A 0.6886 0.5471 0.1926 0.016 Uiso calc R 1 1 . .
    H H17B 0.6480 0.4758 0.2605 0.016 Uiso calc R 1 1 . .
    C C18 0.49129(12) 0.48881(9) 0.17232(8) 0.0152(2) Uani d . 1 1 . .
    H H18A 0.4789 0.5185 0.1185 0.018 Uiso calc R 1 1 . .
    H H18B 0.4291 0.4223 0.1618 0.018 Uiso calc R 1 1 . .
    C C19 0.54626(13) 0.65255(10) 0.25103(9) 0.0191(3) Uani d . 1 1 . .
    H H19A 0.5050 0.6821 0.2036 0.023 Uiso calc R 1 1 . .
    H H19B 0.6335 0.6559 0.2438 0.023 Uiso calc R 1 1 . .
    C C20 0.55863(12) 0.71169(10) 0.33658(9) 0.0187(3) Uani d . 1 1 . .
    C C21 0.57529(13) 0.67301(11) 0.41403(9) 0.0227(3) Uani d . 1 1 . .
    H H21A 0.5734 0.6065 0.4131 0.027 Uiso calc R 1 1 . .
    C C22 0.59459(14) 0.73056(12) 0.49277(10) 0.0281(3) Uani d . 1 1 . .
    H H22A 0.6061 0.7033 0.5451 0.034 Uiso calc R 1 1 . .
    C C23 0.59709(16) 0.82747(12) 0.49503(10) 0.0328(4) Uani d . 1 1 . .
    H H23A 0.6109 0.8669 0.5488 0.039 Uiso calc R 1 1 . .
    C C24 0.57942(19) 0.86637(12) 0.41876(11) 0.0377(4) Uani d . 1 1 . .
    H H24A 0.5801 0.9326 0.4200 0.045 Uiso calc R 1 1 . .
    C C25 0.56057(16) 0.80891(11) 0.33983(10) 0.0290(3) Uani d . 1 1 . .
    H H25A 0.5489 0.8365 0.2877 0.035 Uiso calc R 1 1 . .
    C C26 0.33205(12) 0.54272(10) 0.22862(9) 0.0194(3) Uani d . 1 1 . .
    H H26A 0.3037 0.5604 0.1707 0.023 Uiso calc R 1 1 . .
    H H26B 0.3220 0.5912 0.2721 0.023 Uiso calc R 1 1 . .
    C C27 0.24552(12) 0.44284(10) 0.23376(9) 0.0198(3) Uani d . 1 1 . .
    C C28 0.15843(13) 0.38517(11) 0.15984(10) 0.0251(3) Uani d . 1 1 . .
    H H28A 0.1569 0.4075 0.1053 0.030 Uiso calc R 1 1 . .
    C C29 0.07355(15) 0.29513(12) 0.16496(12) 0.0349(4) Uani d . 1 1 . .
    H H29A 0.0149 0.2565 0.1140 0.042 Uiso calc R 1 1 . .
    C C30 0.07459(16) 0.26210(12) 0.24384(14) 0.0391(4) Uani d . 1 1 . .
    H H30A 0.0156 0.2013 0.2476 0.047 Uiso calc R 1 1 . .
    C C31 0.16209(16) 0.31805(13) 0.31769(12) 0.0355(4) Uani d . 1 1 . .
    H H31A 0.1639 0.2949 0.3720 0.043 Uiso calc R 1 1 . .
    C C32 0.24727(14) 0.40774(12) 0.31282(10) 0.0263(3) Uani d . 1 1 . .
    H H32A 0.3071 0.4454 0.3638 0.032 Uiso calc R 1 1 . .
    C C33 0.57049(11) 0.30202(9) 0.15075(8) 0.0133(2) Uani d . 1 1 . .
    H H33A 0.5978 0.2528 0.1189 0.016 Uiso calc R 1 1 . .
    H H33B 0.4818 0.2975 0.1196 0.016 Uiso calc R 1 1 . .
    C C34 0.56666(13) 0.27480(10) 0.24087(8) 0.0194(3) Uani d . 1 1 . .
    H H34A 0.6519 0.2713 0.2716 0.023 Uiso calc R 1 1 . .
    H H34B 0.5429 0.3240 0.2755 0.023 Uiso calc R 1 1 . .
    C C35 0.34292(14) 0.18551(11) 0.23591(10) 0.0237(3) Uani d . 1 1 . .
    H H35A 0.3258 0.2419 0.2094 0.028 Uiso calc R 1 1 . .
    H H35B 0.3427 0.1961 0.2979 0.028 Uiso calc R 1 1 . .
    C C36 0.23870(13) 0.09302(11) 0.19179(11) 0.0254(3) Uani d . 1 1 . .
    C C37 0.21898(14) 0.06601(11) 0.10272(11) 0.0285(3) Uani d . 1 1 . .
    H H37A 0.2703 0.1069 0.0712 0.034 Uiso calc R 1 1 . .
    C C38 0.12591(15) -0.01933(13) 0.05975(14) 0.0415(4) Uani d . 1 1 . .
    H H38A 0.1143 -0.0370 -0.0007 0.050 Uiso calc R 1 1 . .
    C C39 0.04972(16) -0.07896(13) 0.10474(18) 0.0511(6) Uani d . 1 1 . .
    H H39A -0.0151 -0.1371 0.0751 0.061 Uiso calc R 1 1 . .
    C C40 0.06773(16) -0.05418(14) 0.19217(18) 0.0540(7) Uani d . 1 1 . .
    H H40A 0.0157 -0.0957 0.2229 0.065 Uiso calc R 1 1 . .
    C C41 0.16278(15) 0.03243(13) 0.23692(14) 0.0389(4) Uani d . 1 1 . .
    H H41A 0.1748 0.0492 0.2975 0.047 Uiso calc R 1 1 . .
    C C42 0.51333(13) 0.10956(10) 0.27861(9) 0.0211(3) Uani d . 1 1 . .
    H H42A 0.4379 0.0545 0.2811 0.025 Uiso calc R 1 1 . .
    H H42B 0.5570 0.1422 0.3385 0.025 Uiso calc R 1 1 . .
    C C43 0.60544(13) 0.07035(10) 0.23936(10) 0.0218(3) Uani d . 1 1 . .
    C C44 0.71526(15) 0.05800(12) 0.29130(11) 0.0302(3) Uani d . 1 1 . .
    H H44A 0.7368 0.0789 0.3520 0.036 Uiso calc R 1 1 . .
    C C45 0.79374(16) 0.01507(14) 0.25478(13) 0.0412(4) Uani d . 1 1 . .
    H H45A 0.8684 0.0067 0.2907 0.049 Uiso calc R 1 1 . .
    C C46 0.76366(18) -0.01528(16) 0.16680(15) 0.0492(5) Uani d . 1 1 . .
    H H46A 0.8160 -0.0461 0.1422 0.059 Uiso calc R 1 1 . .
    C C47 0.65645(19) -0.00045(17) 0.11451(14) 0.0519(6) Uani d . 1 1 . .
    H H47A 0.6366 -0.0194 0.0536 0.062 Uiso calc R 1 1 . .
    C C48 0.57798(15) 0.04207(13) 0.15092(11) 0.0353(4) Uani d . 1 1 . .
    H H48A 0.5046 0.0518 0.1147 0.042 Uiso calc R 1 1 . .
    C C49 0.64012(12) 0.41892(9) 0.05210(8) 0.0136(2) Uani d . 1 1 . .
    H H49A 0.5471 0.4068 0.0266 0.016 Uiso calc R 1 1 . .
    H H49B 0.6849 0.4883 0.0498 0.016 Uiso calc R 1 1 . .
    C C50 0.68975(13) 0.35503(10) -0.00260(8) 0.0163(2) Uani d . 1 1 . .
    C C51 0.81668(14) 0.38692(12) -0.01157(9) 0.0239(3) Uani d . 1 1 . .
    H H51A 0.8725 0.4486 0.0183 0.029 Uiso calc R 1 1 . .
    C C52 0.86189(16) 0.32936(14) -0.06375(10) 0.0332(4) Uani d . 1 1 . .
    H H52A 0.9488 0.3510 -0.0684 0.040 Uiso calc R 1 1 . .
    C C53 0.78044(18) 0.24072(14) -0.10873(10) 0.0366(4) Uani d . 1 1 . .
    H H53A 0.8110 0.2017 -0.1450 0.044 Uiso calc R 1 1 . .
    C C54 0.65424(18) 0.20851(12) -0.10119(10) 0.0320(4) Uani d . 1 1 . .
    H H54A 0.5986 0.1474 -0.1323 0.038 Uiso calc R 1 1 . .
    C C55 0.60823(14) 0.26518(10) -0.04828(9) 0.0214(3) Uani d . 1 1 . .
    H H55A 0.5215 0.2427 -0.0433 0.026 Uiso calc R 1 1 . .
loop_
    _atom_site_aniso_label
    _atom_site_aniso_U_11
    _atom_site_aniso_U_22
    _atom_site_aniso_U_33
    _atom_site_aniso_U_12
    _atom_site_aniso_U_13
    _atom_site_aniso_U_23
    I1 0.01564(5) 0.01370(5) 0.02282(5) 0.00055(3) 0.00239(3) 0.00193(3)
    N1 0.0111(5) 0.0116(5) 0.0110(5) 0.0031(4) 0.0018(4) -0.0005(4)
    N2 0.0133(5) 0.0141(5) 0.0143(5) 0.0023(4) 0.0002(4) 0.0000(4)
    N3 0.0141(5) 0.0160(5) 0.0163(5) 0.0059(4) 0.0045(4) -0.0015(4)
    N4 0.0177(5) 0.0148(5) 0.0206(6) 0.0041(4) 0.0067(4) 0.0059(4)
    C1 0.0107(5) 0.0151(6) 0.0152(6) 0.0047(5) 0.0003(4) -0.0011(5)
    C2 0.0117(5) 0.0176(6) 0.0161(6) 0.0033(5) 0.0026(5) -0.0018(5)
    C3 0.0158(6) 0.0185(6) 0.0193(7) -0.0002(5) 0.0023(5) 0.0010(5)
    C4 0.0252(7) 0.0141(6) 0.0179(7) 0.0020(5) -0.0012(5) 0.0032(5)
    C5 0.0298(8) 0.0216(7) 0.0297(8) 0.0089(6) 0.0006(6) -0.0028(6)
    C6 0.0511(10) 0.0274(8) 0.0369(9) 0.0209(8) 0.0029(8) -0.0043(7)
    C7 0.0643(12) 0.0164(7) 0.0289(9) 0.0120(8) -0.0064(8) -0.0041(6)
    C8 0.0460(10) 0.0173(7) 0.0271(8) -0.0042(7) -0.0086(7) 0.0026(6)
    C9 0.0294(8) 0.0201(7) 0.0211(7) -0.0022(6) -0.0016(6) 0.0055(6)
    C10 0.0134(6) 0.0195(6) 0.0181(6) 0.0047(5) -0.0009(5) 0.0016(5)
    C11 0.0152(6) 0.0206(6) 0.0107(6) 0.0046(5) -0.0018(5) -0.0016(5)
    C12 0.0203(6) 0.0235(7) 0.0140(6) 0.0081(5) 0.0004(5) 0.0009(5)
    C13 0.0275(7) 0.0244(7) 0.0145(7) 0.0059(6) -0.0015(5) 0.0041(6)
    C14 0.0214(7) 0.0365(8) 0.0137(7) 0.0019(6) 0.0022(5) 0.0062(6)
    C15 0.0200(7) 0.0407(9) 0.0152(7) 0.0105(6) 0.0037(5) -0.0009(6)
    C16 0.0204(6) 0.0247(7) 0.0153(6) 0.0087(6) 0.0010(5) -0.0017(5)
    C17 0.0135(6) 0.0127(6) 0.0132(6) 0.0049(5) 0.0018(4) -0.0025(5)
    C18 0.0138(6) 0.0171(6) 0.0142(6) 0.0062(5) 0.0022(5) -0.0016(5)
    C19 0.0237(7) 0.0165(6) 0.0181(7) 0.0065(5) 0.0073(5) 0.0003(5)
    C20 0.0163(6) 0.0195(6) 0.0191(7) 0.0041(5) 0.0050(5) -0.0021(5)
    C21 0.0222(7) 0.0247(7) 0.0218(7) 0.0083(6) 0.0056(5) 0.0008(6)
    C22 0.0269(7) 0.0364(8) 0.0186(7) 0.0054(7) 0.0069(6) 0.0008(6)
    C23 0.0370(9) 0.0298(8) 0.0230(8) -0.0024(7) 0.0113(7) -0.0110(6)
    C24 0.0571(11) 0.0184(7) 0.0334(9) 0.0051(7) 0.0147(8) -0.0069(7)
    C25 0.0434(9) 0.0204(7) 0.0217(7) 0.0072(7) 0.0089(6) -0.0003(6)
    C26 0.0173(6) 0.0222(7) 0.0215(7) 0.0113(5) 0.0044(5) 0.0009(5)
    C27 0.0147(6) 0.0250(7) 0.0247(7) 0.0119(5) 0.0083(5) 0.0019(6)
    C28 0.0184(6) 0.0285(7) 0.0301(8) 0.0106(6) 0.0065(6) -0.0001(6)
    C29 0.0198(7) 0.0293(8) 0.0523(11) 0.0066(6) 0.0066(7) -0.0057(8)
    C30 0.0229(8) 0.0280(8) 0.0748(14) 0.0103(7) 0.0246(8) 0.0124(9)
    C31 0.0328(8) 0.0428(10) 0.0499(10) 0.0236(8) 0.0281(8) 0.0233(8)
    C32 0.0241(7) 0.0355(8) 0.0269(8) 0.0168(6) 0.0111(6) 0.0060(6)
    C33 0.0136(5) 0.0108(5) 0.0134(6) 0.0016(5) 0.0022(4) -0.0003(5)
    C34 0.0236(7) 0.0166(6) 0.0137(6) 0.0003(5) 0.0030(5) 0.0017(5)
    C35 0.0260(7) 0.0250(7) 0.0274(8) 0.0129(6) 0.0136(6) 0.0084(6)
    C36 0.0172(6) 0.0232(7) 0.0434(9) 0.0111(6) 0.0128(6) 0.0171(7)
    C37 0.0188(7) 0.0237(7) 0.0419(9) 0.0060(6) 0.0042(6) 0.0091(7)
    C38 0.0212(8) 0.0293(8) 0.0658(13) 0.0067(7) -0.0052(8) 0.0046(8)
    C39 0.0175(8) 0.0269(9) 0.1046(19) 0.0057(7) 0.0025(9) 0.0204(10)
    C40 0.0201(8) 0.0378(10) 0.123(2) 0.0169(8) 0.0307(10) 0.0538(13)
    C41 0.0259(8) 0.0417(10) 0.0671(12) 0.0213(7) 0.0251(8) 0.0364(9)
    C42 0.0221(7) 0.0203(7) 0.0243(7) 0.0073(5) 0.0088(5) 0.0103(6)
    C43 0.0180(6) 0.0153(6) 0.0315(8) 0.0033(5) 0.0067(6) 0.0038(6)
    C44 0.0262(7) 0.0305(8) 0.0349(9) 0.0103(6) 0.0051(6) 0.0100(7)
    C45 0.0253(8) 0.0449(10) 0.0573(12) 0.0186(8) 0.0064(8) 0.0101(9)
    C46 0.0337(9) 0.0540(12) 0.0659(14) 0.0257(9) 0.0133(9) -0.0060(10)
    C47 0.0395(10) 0.0713(14) 0.0428(11) 0.0289(10) 0.0007(8) -0.0234(10)
    C48 0.0241(7) 0.0432(10) 0.0357(9) 0.0161(7) -0.0013(7) -0.0106(8)
    C49 0.0149(6) 0.0144(6) 0.0114(6) 0.0047(5) 0.0025(4) 0.0020(5)
    C50 0.0216(6) 0.0198(6) 0.0111(6) 0.0103(5) 0.0055(5) 0.0039(5)
    C51 0.0230(7) 0.0348(8) 0.0175(7) 0.0118(6) 0.0077(5) 0.0065(6)
    C52 0.0338(8) 0.0565(11) 0.0241(8) 0.0286(8) 0.0158(7) 0.0131(8)
    C53 0.0596(11) 0.0479(10) 0.0248(8) 0.0417(9) 0.0216(8) 0.0110(7)
    C54 0.0571(11) 0.0240(8) 0.0200(7) 0.0199(8) 0.0104(7) 0.0010(6)
    C55 0.0309(7) 0.0195(7) 0.0158(7) 0.0101(6) 0.0068(5) 0.0025(5)
_geom_special_details
;
All e.s.d.'s (except the e.s.d. in the dihedral angle between two l.s. planes)
are estimated using the full covariance matrix. The cell e.s.d.'s are taken
into account individually in the estimation of e.s.d.'s in distances, angles
and torsion angles; correlations between e.s.d.'s in cell parameters are only
used when they are defined by crystal symmetry. An approximate (isotropic)
treatment of cell e.s.d.'s is used for estimating e.s.d.'s involving l.s.
planes.
;
loop_
    _geom_bond_atom_site_label_1
    _geom_bond_atom_site_label_2
    _geom_bond_site_symmetry_2
    _geom_bond_distance
    _geom_bond_publ_flag
    N1 C33 . 1.5142(15) ?
    N1 C17 . 1.5169(15) ?
    N1 C1 . 1.5225(14) ?
    N1 C49 . 1.5397(15) ?
    N2 C2 . 1.4706(16) ?
    N2 C3 . 1.4772(16) ?
    N2 C10 . 1.4800(16) ?
    N3 C18 . 1.4740(16) ?
    N3 C19 . 1.4745(17) ?
    N3 C26 . 1.4802(16) ?
    N4 C34 . 1.4605(17) ?
    N4 C42 . 1.4626(16) ?
    N4 C35 . 1.4663(17) ?
    C1 C2 . 1.5305(17) ?
    C1 H1A . 0.9900 ?
    C1 H1B . 0.9900 ?
    C2 H2A . 0.9900 ?
    C2 H2B . 0.9900 ?
    C3 C4 . 1.5088(19) ?
    C3 H3A . 0.9900 ?
    C3 H3B . 0.9900 ?
    C4 C9 . 1.392(2) ?
    C4 C5 . 1.393(2) ?
    C5 C6 . 1.390(2) ?
    C5 H5A . 0.9500 ?
    C6 C7 . 1.390(3) ?
    C6 H6A . 0.9500 ?
    C7 C8 . 1.380(3) ?
    C7 H7A . 0.9500 ?
    C8 C9 . 1.390(2) ?
    C8 H8A . 0.9500 ?
    C9 H9A . 0.9500 ?
    C10 C11 . 1.5127(18) ?
    C10 H10A . 0.9900 ?
    C10 H10B . 0.9900 ?
    C11 C12 . 1.3935(19) ?
    C11 C16 . 1.3985(18) ?
    C12 C13 . 1.390(2) ?
    C12 H12A . 0.9500 ?
    C13 C14 . 1.386(2) ?
    C13 H13A . 0.9500 ?
    C14 C15 . 1.387(2) ?
    C14 H14A . 0.9500 ?
    C15 C16 . 1.388(2) ?
    C15 H15A . 0.9500 ?
    C16 H16A . 0.9500 ?
    C17 C18 . 1.5265(16) ?
    C17 H17A . 0.9900 ?
    C17 H17B . 0.9900 ?
    C18 H18A . 0.9900 ?
    C18 H18B . 0.9900 ?
    C19 C20 . 1.5101(19) ?
    C19 H19A . 0.9900 ?
    C19 H19B . 0.9900 ?
    C20 C25 . 1.390(2) ?
    C20 C21 . 1.3931(19) ?
    C21 C22 . 1.391(2) ?
    C21 H21A . 0.9500 ?
    C22 C23 . 1.384(2) ?
    C22 H22A . 0.9500 ?
    C23 C24 . 1.379(2) ?
    C23 H23A . 0.9500 ?
    C24 C25 . 1.394(2) ?
    C24 H24A . 0.9500 ?
    C25 H25A . 0.9500 ?
    C26 C27 . 1.5088(19) ?
    C26 H26A . 0.9900 ?
    C26 H26B . 0.9900 ?
    C27 C32 . 1.393(2) ?
    C27 C28 . 1.393(2) ?
    C28 C29 . 1.393(2) ?
    C28 H28A . 0.9500 ?
    C29 C30 . 1.378(3) ?
    C29 H29A . 0.9500 ?
    C30 C31 . 1.386(3) ?
    C30 H30A . 0.9500 ?
    C31 C32 . 1.390(2) ?
    C31 H31A . 0.9500 ?
    C32 H32A . 0.9500 ?
    C33 C34 . 1.5252(17) ?
    C33 H33A . 0.9900 ?
    C33 H33B . 0.9900 ?
    C34 H34A . 0.9900 ?
    C34 H34B . 0.9900 ?
    C35 C36 . 1.504(2) ?
    C35 H35A . 0.9900 ?
    C35 H35B . 0.9900 ?
    C36 C41 . 1.390(2) ?
    C36 C37 . 1.398(2) ?
    C37 C38 . 1.383(2) ?
    C37 H37A . 0.9500 ?
    C38 C39 . 1.383(3) ?
    C38 H38A . 0.9500 ?
    C39 C40 . 1.371(3) ?
    C39 H39A . 0.9500 ?
    C40 C41 . 1.411(3) ?
    C40 H40A . 0.9500 ?
    C41 H41A . 0.9500 ?
    C42 C43 . 1.5147(19) ?
    C42 H42A . 0.9900 ?
    C42 H42B . 0.9900 ?
    C43 C48 . 1.382(2) ?
    C43 C44 . 1.391(2) ?
    C44 C45 . 1.393(2) ?
    C44 H44A . 0.9500 ?
    C45 C46 . 1.378(3) ?
    C45 H45A . 0.9500 ?
    C46 C47 . 1.386(3) ?
    C46 H46A . 0.9500 ?
    C47 C48 . 1.388(2) ?
    C47 H47A . 0.9500 ?
    C48 H48A . 0.9500 ?
    C49 C50 . 1.5064(17) ?
    C49 H49A . 0.9900 ?
    C49 H49B . 0.9900 ?
    C50 C55 . 1.3955(19) ?
    C50 C51 . 1.3990(19) ?
    C51 C52 . 1.389(2) ?
    C51 H51A . 0.9500 ?
    C52 C53 . 1.380(3) ?
    C52 H52A . 0.9500 ?
    C53 C54 . 1.384(3) ?
    C53 H53A . 0.9500 ?
    C54 C55 . 1.394(2) ?
    C54 H54A . 0.9500 ?
    C55 H55A . 0.9500 ?
loop_
    _geom_angle_atom_site_label_1
    _geom_angle_atom_site_label_2
    _geom_angle_atom_site_label_3
    _geom_angle_site_symmetry_1
    _geom_angle_site_symmetry_3
    _geom_angle
    _geom_angle_publ_flag
    C33 N1 C17 . . 112.71(9) ?
    C33 N1 C1 . . 108.08(9) ?
    C17 N1 C1 . . 107.80(9) ?
    C33 N1 C49 . . 107.91(9) ?
    C17 N1 C49 . . 108.85(9) ?
    C1 N1 C49 . . 111.53(9) ?
    C2 N2 C3 . . 106.50(10) ?
    C2 N2 C10 . . 112.13(10) ?
    C3 N2 C10 . . 109.80(10) ?
    C18 N3 C19 . . 111.12(10) ?
    C18 N3 C26 . . 110.13(10) ?
    C19 N3 C26 . . 108.59(10) ?
    C34 N4 C42 . . 113.12(11) ?
    C34 N4 C35 . . 113.16(11) ?
    C42 N4 C35 . . 113.38(10) ?
    N1 C1 C2 . . 115.62(10) ?
    N1 C1 H1A . . 108.4 ?
    C2 C1 H1A . . 108.4 ?
    N1 C1 H1B . . 108.4 ?
    C2 C1 H1B . . 108.4 ?
    H1A C1 H1B . . 107.4 ?
    N2 C2 C1 . . 115.67(10) ?
    N2 C2 H2A . . 108.4 ?
    C1 C2 H2A . . 108.4 ?
    N2 C2 H2B . . 108.4 ?
    C1 C2 H2B . . 108.4 ?
    H2A C2 H2B . . 107.4 ?
    N2 C3 C4 . . 114.09(11) ?
    N2 C3 H3A . . 108.7 ?
    C4 C3 H3A . . 108.7 ?
    N2 C3 H3B . . 108.7 ?
    C4 C3 H3B . . 108.7 ?
    H3A C3 H3B . . 107.6 ?
    C9 C4 C5 . . 118.61(14) ?
    C9 C4 C3 . . 120.12(13) ?
    C5 C4 C3 . . 121.16(12) ?
    C6 C5 C4 . . 120.75(15) ?
    C6 C5 H5A . . 119.6 ?
    C4 C5 H5A . . 119.6 ?
    C5 C6 C7 . . 120.03(17) ?
    C5 C6 H6A . . 120.0 ?
    C7 C6 H6A . . 120.0 ?
    C8 C7 C6 . . 119.59(15) ?
    C8 C7 H7A . . 120.2 ?
    C6 C7 H7A . . 120.2 ?
    C7 C8 C9 . . 120.39(16) ?
    C7 C8 H8A . . 119.8 ?
    C9 C8 H8A . . 119.8 ?
    C8 C9 C4 . . 120.62(16) ?
    C8 C9 H9A . . 119.7 ?
    C4 C9 H9A . . 119.7 ?
    N2 C10 C11 . . 114.59(10) ?
    N2 C10 H10A . . 108.6 ?
    C11 C10 H10A . . 108.6 ?
    N2 C10 H10B . . 108.6 ?
    C11 C10 H10B . . 108.6 ?
    H10A C10 H10B . . 107.6 ?
    C12 C11 C16 . . 118.26(13) ?
    C12 C11 C10 . . 120.72(12) ?
    C16 C11 C10 . . 120.98(12) ?
    C13 C12 C11 . . 121.05(13) ?
    C13 C12 H12A . . 119.5 ?
    C11 C12 H12A . . 119.5 ?
    C14 C13 C12 . . 120.16(13) ?
    C14 C13 H13A . . 119.9 ?
    C12 C13 H13A . . 119.9 ?
    C13 C14 C15 . . 119.39(13) ?
    C13 C14 H14A . . 120.3 ?
    C15 C14 H14A . . 120.3 ?
    C16 C15 C14 . . 120.55(13) ?
    C16 C15 H15A . . 119.7 ?
    C14 C15 H15A . . 119.7 ?
    C15 C16 C11 . . 120.58(13) ?
    C15 C16 H16A . . 119.7 ?
    C11 C16 H16A . . 119.7 ?
    N1 C17 C18 . . 116.01(10) ?
    N1 C17 H17A . . 108.3 ?
    C18 C17 H17A . . 108.3 ?
    N1 C17 H17B . . 108.3 ?
    C18 C17 H17B . . 108.3 ?
    H17A C17 H17B . . 107.4 ?
    N3 C18 C17 . . 107.82(10) ?
    N3 C18 H18A . . 110.1 ?
    C17 C18 H18A . . 110.1 ?
    N3 C18 H18B . . 110.1 ?
    C17 C18 H18B . . 110.1 ?
    H18A C18 H18B . . 108.5 ?
    N3 C19 C20 . . 113.15(11) ?
    N3 C19 H19A . . 108.9 ?
    C20 C19 H19A . . 108.9 ?
    N3 C19 H19B . . 108.9 ?
    C20 C19 H19B . . 108.9 ?
    H19A C19 H19B . . 107.8 ?
    C25 C20 C21 . . 118.38(13) ?
    C25 C20 C19 . . 119.85(12) ?
    C21 C20 C19 . . 121.68(12) ?
    C22 C21 C20 . . 120.81(14) ?
    C22 C21 H21A . . 119.6 ?
    C20 C21 H21A . . 119.6 ?
    C23 C22 C21 . . 120.15(14) ?
    C23 C22 H22A . . 119.9 ?
    C21 C22 H22A . . 119.9 ?
    C24 C23 C22 . . 119.61(14) ?
    C24 C23 H23A . . 120.2 ?
    C22 C23 H23A . . 120.2 ?
    C23 C24 C25 . . 120.31(15) ?
    C23 C24 H24A . . 119.8 ?
    C25 C24 H24A . . 119.8 ?
    C20 C25 C24 . . 120.73(14) ?
    C20 C25 H25A . . 119.6 ?
    C24 C25 H25A . . 119.6 ?
    N3 C26 C27 . . 113.79(10) ?
    N3 C26 H26A . . 108.8 ?
    C27 C26 H26A . . 108.8 ?
    N3 C26 H26B . . 108.8 ?
    C27 C26 H26B . . 108.8 ?
    H26A C26 H26B . . 107.7 ?
    C32 C27 C28 . . 118.49(14) ?
    C32 C27 C26 . . 120.88(13) ?
    C28 C27 C26 . . 120.58(13) ?
    C29 C28 C27 . . 120.82(15) ?
    C29 C28 H28A . . 119.6 ?
    C27 C28 H28A . . 119.6 ?
    C30 C29 C28 . . 120.11(16) ?
    C30 C29 H29A . . 119.9 ?
    C28 C29 H29A . . 119.9 ?
    C29 C30 C31 . . 119.66(15) ?
    C29 C30 H30A . . 120.2 ?
    C31 C30 H30A . . 120.2 ?
    C30 C31 C32 . . 120.42(16) ?
    C30 C31 H31A . . 119.8 ?
    C32 C31 H31A . . 119.8 ?
    C31 C32 C27 . . 120.49(15) ?
    C31 C32 H32A . . 119.8 ?
    C27 C32 H32A . . 119.8 ?
    N1 C33 C34 . . 116.02(10) ?
    N1 C33 H33A . . 108.3 ?
    C34 C33 H33A . . 108.3 ?
    N1 C33 H33B . . 108.3 ?
    C34 C33 H33B . . 108.3 ?
    H33A C33 H33B . . 107.4 ?
    N4 C34 C33 . . 106.11(10) ?
    N4 C34 H34A . . 110.5 ?
    C33 C34 H34A . . 110.5 ?
    N4 C34 H34B . . 110.5 ?
    C33 C34 H34B . . 110.5 ?
    H34A C34 H34B . . 108.7 ?
    N4 C35 C36 . . 110.46(11) ?
    N4 C35 H35A . . 109.6 ?
    C36 C35 H35A . . 109.6 ?
    N4 C35 H35B . . 109.6 ?
    C36 C35 H35B . . 109.6 ?
    H35A C35 H35B . . 108.1 ?
    C41 C36 C37 . . 118.79(16) ?
    C41 C36 C35 . . 122.16(16) ?
    C37 C36 C35 . . 119.04(13) ?
    C38 C37 C36 . . 121.03(16) ?
    C38 C37 H37A . . 119.5 ?
    C36 C37 H37A . . 119.5 ?
    C37 C38 C39 . . 120.0(2) ?
    C37 C38 H38A . . 120.0 ?
    C39 C38 H38A . . 120.0 ?
    C40 C39 C38 . . 119.98(18) ?
    C40 C39 H39A . . 120.0 ?
    C38 C39 H39A . . 120.0 ?
    C39 C40 C41 . . 120.61(17) ?
    C39 C40 H40A . . 119.7 ?
    C41 C40 H40A . . 119.7 ?
    C36 C41 C40 . . 119.58(19) ?
    C36 C41 H41A . . 120.2 ?
    C40 C41 H41A . . 120.2 ?
    N4 C42 C43 . . 111.18(11) ?
    N4 C42 H42A . . 109.4 ?
    C43 C42 H42A . . 109.4 ?
    N4 C42 H42B . . 109.4 ?
    C43 C42 H42B . . 109.4 ?
    H42A C42 H42B . . 108.0 ?
    C48 C43 C44 . . 118.90(14) ?
    C48 C43 C42 . . 119.97(13) ?
    C44 C43 C42 . . 121.06(14) ?
    C43 C44 C45 . . 120.30(16) ?
    C43 C44 H44A . . 119.8 ?
    C45 C44 H44A . . 119.8 ?
    C46 C45 C44 . . 120.35(16) ?
    C46 C45 H45A . . 119.8 ?
    C44 C45 H45A . . 119.8 ?
    C45 C46 C47 . . 119.50(16) ?
    C45 C46 H46A . . 120.3 ?
    C47 C46 H46A . . 120.3 ?
    C46 C47 C48 . . 120.14(18) ?
    C46 C47 H47A . . 119.9 ?
    C48 C47 H47A . . 119.9 ?
    C43 C48 C47 . . 120.75(15) ?
    C43 C48 H48A . . 119.6 ?
    C47 C48 H48A . . 119.6 ?
    C50 C49 N1 . . 114.38(9) ?
    C50 C49 H49A . . 108.7 ?
    N1 C49 H49A . . 108.7 ?
    C50 C49 H49B . . 108.7 ?
    N1 C49 H49B . . 108.7 ?
    H49A C49 H49B . . 107.6 ?
    C55 C50 C51 . . 118.94(13) ?
    C55 C50 C49 . . 120.55(12) ?
    C51 C50 C49 . . 120.45(12) ?
    C52 C51 C50 . . 120.67(15) ?
    C52 C51 H51A . . 119.7 ?
    C50 C51 H51A . . 119.7 ?
    C53 C52 C51 . . 119.91(15) ?
    C53 C52 H52A . . 120.0 ?
    C51 C52 H52A . . 120.0 ?
    C52 C53 C54 . . 120.14(14) ?
    C52 C53 H53A . . 119.9 ?
    C54 C53 H53A . . 119.9 ?
    C53 C54 C55 . . 120.43(16) ?
    C53 C54 H54A . . 119.8 ?
    C55 C54 H54A . . 119.8 ?
    C54 C55 C50 . . 119.89(14) ?
    C54 C55 H55A . . 120.1 ?
    C50 C55 H55A . . 120.1 ?
loop_
    _geom_torsion_atom_site_label_1
    _geom_torsion_atom_site_label_2
    _geom_torsion_atom_site_label_3
    _geom_torsion_atom_site_label_4
    _geom_torsion_site_symmetry_1
    _geom_torsion_site_symmetry_2
    _geom_torsion_site_symmetry_3
    _geom_torsion_site_symmetry_4
    _geom_torsion
    _geom_torsion_publ_flag
    C33 N1 C1 C2 . . . . -176.81(10) ?
    C17 N1 C1 C2 . . . . -54.71(13) ?
    C49 N1 C1 C2 . . . . 64.73(13) ?
    C3 N2 C2 C1 . . . . -173.21(10) ?
    C10 N2 C2 C1 . . . . 66.67(13) ?
    N1 C1 C2 N2 . . . . 89.86(13) ?
    C2 N2 C3 C4 . . . . 172.35(10) ?
    C10 N2 C3 C4 . . . . -66.04(14) ?
    N2 C3 C4 C9 . . . . 138.46(12) ?
    N2 C3 C4 C5 . . . . -45.36(17) ?
    C9 C4 C5 C6 . . . . -0.1(2) ?
    C3 C4 C5 C6 . . . . -176.38(14) ?
    C4 C5 C6 C7 . . . . 0.7(2) ?
    C5 C6 C7 C8 . . . . -0.4(3) ?
    C6 C7 C8 C9 . . . . -0.4(2) ?
    C7 C8 C9 C4 . . . . 1.0(2) ?
    C5 C4 C9 C8 . . . . -0.7(2) ?
    C3 C4 C9 C8 . . . . 175.57(13) ?
    C2 N2 C10 C11 . . . . -87.12(13) ?
    C3 N2 C10 C11 . . . . 154.70(11) ?
    N2 C10 C11 C12 . . . . 127.04(13) ?
    N2 C10 C11 C16 . . . . -55.22(17) ?
    C16 C11 C12 C13 . . . . 0.27(19) ?
    C10 C11 C12 C13 . . . . 178.07(12) ?
    C11 C12 C13 C14 . . . . 0.3(2) ?
    C12 C13 C14 C15 . . . . -0.5(2) ?
    C13 C14 C15 C16 . . . . 0.0(2) ?
    C14 C15 C16 C11 . . . . 0.6(2) ?
    C12 C11 C16 C15 . . . . -0.71(19) ?
    C10 C11 C16 C15 . . . . -178.50(12) ?
    C33 N1 C17 C18 . . . . -56.95(13) ?
    C1 N1 C17 C18 . . . . -176.14(10) ?
    C49 N1 C17 C18 . . . . 62.73(13) ?
    C19 N3 C18 C17 . . . . 69.30(13) ?
    C26 N3 C18 C17 . . . . -170.33(10) ?
    N1 C17 C18 N3 . . . . 162.61(10) ?
    C18 N3 C19 C20 . . . . -163.59(10) ?
    C26 N3 C19 C20 . . . . 75.13(13) ?
    N3 C19 C20 C25 . . . . -144.93(13) ?
    N3 C19 C20 C21 . . . . 38.60(17) ?
    C25 C20 C21 C22 . . . . -0.6(2) ?
    C19 C20 C21 C22 . . . . 175.93(13) ?
    C20 C21 C22 C23 . . . . 0.2(2) ?
    C21 C22 C23 C24 . . . . 0.5(2) ?
    C22 C23 C24 C25 . . . . -0.7(3) ?
    C21 C20 C25 C24 . . . . 0.3(2) ?
    C19 C20 C25 C24 . . . . -176.25(15) ?
    C23 C24 C25 C20 . . . . 0.3(3) ?
    C18 N3 C26 C27 . . . . 67.15(14) ?
    C19 N3 C26 C27 . . . . -170.96(11) ?
    N3 C26 C27 C32 . . . . 70.99(16) ?
    N3 C26 C27 C28 . . . . -111.48(13) ?
    C32 C27 C28 C29 . . . . 1.02(19) ?
    C26 C27 C28 C29 . . . . -176.57(12) ?
    C27 C28 C29 C30 . . . . 0.2(2) ?
    C28 C29 C30 C31 . . . . -1.2(2) ?
    C29 C30 C31 C32 . . . . 1.0(2) ?
    C30 C31 C32 C27 . . . . 0.3(2) ?
    C28 C27 C32 C31 . . . . -1.26(19) ?
    C26 C27 C32 C31 . . . . 176.32(12) ?
    C17 N1 C33 C34 . . . . -55.26(13) ?
    C1 N1 C33 C34 . . . . 63.76(13) ?
    C49 N1 C33 C34 . . . . -175.49(10) ?
    C42 N4 C34 C33 . . . . 132.65(11) ?
    C35 N4 C34 C33 . . . . -96.66(13) ?
    N1 C33 C34 N4 . . . . 175.70(10) ?
    C34 N4 C35 C36 . . . . 159.68(11) ?
    C42 N4 C35 C36 . . . . -69.75(15) ?
    N4 C35 C36 C41 . . . . 117.24(14) ?
    N4 C35 C36 C37 . . . . -61.53(16) ?
    C41 C36 C37 C38 . . . . 0.0(2) ?
    C35 C36 C37 C38 . . . . 178.78(13) ?
    C36 C37 C38 C39 . . . . 0.7(2) ?
    C37 C38 C39 C40 . . . . -0.9(2) ?
    C38 C39 C40 C41 . . . . 0.6(2) ?
    C37 C36 C41 C40 . . . . -0.3(2) ?
    C35 C36 C41 C40 . . . . -179.06(13) ?
    C39 C40 C41 C36 . . . . 0.0(2) ?
    C34 N4 C42 C43 . . . . -75.77(15) ?
    C35 N4 C42 C43 . . . . 153.65(12) ?
    N4 C42 C43 C48 . . . . -44.20(18) ?
    N4 C42 C43 C44 . . . . 138.73(14) ?
    C48 C43 C44 C45 . . . . -1.9(2) ?
    C42 C43 C44 C45 . . . . 175.18(14) ?
    C43 C44 C45 C46 . . . . 0.2(3) ?
    C44 C45 C46 C47 . . . . 1.7(3) ?
    C45 C46 C47 C48 . . . . -1.9(3) ?
    C44 C43 C48 C47 . . . . 1.7(3) ?
    C42 C43 C48 C47 . . . . -175.40(17) ?
    C46 C47 C48 C43 . . . . 0.2(3) ?
    C33 N1 C49 C50 . . . . -68.30(12) ?
    C17 N1 C49 C50 . . . . 169.07(10) ?
    C1 N1 C49 C50 . . . . 50.26(13) ?
    N1 C49 C50 C55 . . . . 92.30(14) ?
    N1 C49 C50 C51 . . . . -90.69(14) ?
    C55 C50 C51 C52 . . . . -1.3(2) ?
    C49 C50 C51 C52 . . . . -178.31(12) ?
    C50 C51 C52 C53 . . . . 1.4(2) ?
    C51 C52 C53 C54 . . . . -0.8(2) ?
    C52 C53 C54 C55 . . . . 0.1(2) ?
    C53 C54 C55 C50 . . . . 0.0(2) ?
    C51 C50 C55 C54 . . . . 0.55(19) ?
    C49 C50 C55 C54 . . . . 177.60(12) ?
loop_
    _geom_hbond_atom_site_label_D
    _geom_hbond_atom_site_label_H
    _geom_hbond_atom_site_label_A
    _geom_hbond_site_symmetry_A
    _geom_hbond_distance_DH
    _geom_hbond_distance_HA
    _geom_hbond_distance_DA
    _geom_hbond_angle_DHA
    C39 H39A I1 2_556 0.95 3.01 3.893(2) 154
    C49 H49B I1 2_666 0.99 2.86 3.8187(13) 162
_iucr_refine_instructions_details
;
TITL dt18a
CELL 0.71073 11.1254 14.3871 15.9525 94.491 101.972 106.229
ZERR 2 0.0010 0.0013 0.0015 0.003 0.003 0.003
LATT 1
SFAC C H N I
UNIT 110 122 8 2
FVAR 1.00
I1      4  0.258461  0.304462  0.946780  1.000000 0.01564 0.0137 =
        0.02282 0.00193 0.00239 0.00055
N1      3  0.658300  0.402600  0.147580  1.000000 0.0111 0.0116 =
        0.011 -0.0005 0.0018 0.0031
N2      3  0.926880  0.571530  0.275110  1.000000 0.0133 0.0141 =
        0.0143 0 0.0002 0.0023
N3      3  0.470130  0.549060  0.243660  1.000000 0.0141 0.016 =
        0.0163 -0.0015 0.0045 0.0059
N4      3  0.469420  0.179270  0.227780  1.000000 0.0177 0.0148 =
        0.0206 0.0059 0.0067 0.0041
C1      1  0.796390  0.405710  0.187400  1.000000 0.0107 0.0151 =
        0.0152 -0.0011 0.0003 0.0047
H1A     2  0.818200  0.355700  0.152400  1.000000 0.017
H1B     2  0.800600  0.387200  0.246200  1.000000 0.017
C2      1  0.898950  0.504250  0.194380  1.000000 0.0117 0.0176 =
        0.0161 -0.0018 0.0026 0.0033
H2A     2  0.980000  0.491700  0.188200  1.000000 0.019
H2B     2  0.870800  0.537300  0.145200  1.000000 0.019
C3      1  1.015120  0.665040  0.263630  1.000000 0.0158 0.0185 =
        0.0193 0.001 0.0023 -0.0002
H3A     2  0.977900  0.684400  0.208300  1.000000 0.023
H3B     2  1.098200  0.654900  0.259300  1.000000 0.023
C4      1  1.040920  0.747700  0.335700  1.000000 0.0252 0.0141 =
        0.0179 0.0032 -0.0012 0.002
C5      1  0.941030  0.765270  0.368030  1.000000 0.0298 0.0216 =
        0.0297 -0.0028 0.0006 0.0089
H5A     2  0.855700  0.722400  0.346800  1.000000 0.034
C6      1  0.964700  0.844850  0.431040  1.000000 0.0511 0.0274 =
        0.0369 -0.0043 0.0029 0.0209
H6A     2  0.895900  0.855700  0.453100  1.000000 0.046
C7      1  1.088930  0.908620  0.461830  1.000000 0.0643 0.0164 =
        0.0289 -0.0041 -0.0064 0.012
H7A     2  1.105300  0.963300  0.504600  1.000000 0.048
C8      1  1.188380  0.891960  0.429880  1.000000 0.046 0.0173 =
        0.0271 0.0026 -0.0086 -0.0042
H8A     2  1.273300  0.935600  0.450500  1.000000 0.043
C9      1  1.165030  0.811640  0.367670  1.000000 0.0294 0.0201 =
        0.0211 0.0055 -0.0016 -0.0022
H9A     2  1.234400  0.800300  0.346800  1.000000 0.032
C10     1  0.988200  0.534240  0.351220  1.000000 0.0134 0.0195 =
        0.0181 0.0016 -0.0009 0.0047
H10A    2  1.043600  0.590700  0.395000  1.000000 0.021
H10B    2  1.044700  0.498300  0.333100  1.000000 0.021
C11     1  0.894540  0.467420  0.393180  1.000000 0.0152 0.0206 =
        0.0107 -0.0016 -0.0018 0.0046
C12     1  0.904500  0.375260  0.407520  1.000000 0.0203 0.0235 =
        0.014 0.0009 0.0004 0.0081
H12A    2  0.969200  0.353500  0.389100  1.000000 0.024
C13     1  0.821210  0.314630  0.448370  1.000000 0.0275 0.0244 =
        0.0145 0.0041 -0.0015 0.0059
H13A    2  0.829700  0.252200  0.457900  1.000000 0.028
C14     1  0.725860  0.345080  0.475240  1.000000 0.0214 0.0365 =
        0.0137 0.0062 0.0022 0.0019
H14A    2  0.668400  0.303600  0.502800  1.000000 0.031
C15     1  0.715050  0.436750  0.461560  1.000000 0.02 0.0407 =
        0.0152 -0.0009 0.0037 0.0105
H15A    2  0.649900  0.458000  0.479900  1.000000 0.03
C16     1  0.798690  0.497710  0.421310  1.000000 0.0204 0.0247 =
        0.0153 -0.0017 0.001 0.0087
H16A    2  0.790700  0.560500  0.412800  1.000000 0.025
C17     1  0.629020  0.483700  0.198500  1.000000 0.0135 0.0127 =
        0.0132 -0.0025 0.0018 0.0049
H17A    2  0.688600  0.547100  0.192600  1.000000 0.016
H17B    2  0.648000  0.475800  0.260500  1.000000 0.016
C18     1  0.491290  0.488810  0.172320  1.000000 0.0138 0.0171 =
        0.0142 -0.0016 0.0022 0.0062
H18A    2  0.478900  0.518500  0.118500  1.000000 0.018
H18B    2  0.429100  0.422300  0.161800  1.000000 0.018
C19     1  0.546260  0.652550  0.251030  1.000000 0.0237 0.0165 =
        0.0181 0.0003 0.0073 0.0065
H19A    2  0.505000  0.682100  0.203600  1.000000 0.023
H19B    2  0.633500  0.655900  0.243800  1.000000 0.023
C20     1  0.558630  0.711690  0.336580  1.000000 0.0163 0.0195 =
        0.0191 -0.0021 0.005 0.0041
C21     1  0.575290  0.673010  0.414030  1.000000 0.0222 0.0247 =
        0.0218 0.0008 0.0056 0.0083
H21A    2  0.573400  0.606500  0.413100  1.000000 0.027
C22     1  0.594590  0.730560  0.492770  1.000000 0.0269 0.0364 =
        0.0186 0.0008 0.0069 0.0054
H22A    2  0.606100  0.703300  0.545100  1.000000 0.034
C23     1  0.597090  0.827470  0.495030  1.000000 0.037 0.0298 =
        0.023 -0.011 0.0113 -0.0024
H23A    2  0.610900  0.866900  0.548800  1.000000 0.039
C24     1  0.579420  0.866370  0.418760  1.000000 0.0571 0.0184 =
        0.0334 -0.0069 0.0147 0.0051
H24A    2  0.580100  0.932600  0.420000  1.000000 0.045
C25     1  0.560570  0.808910  0.339830  1.000000 0.0434 0.0204 =
        0.0217 -0.0003 0.0089 0.0072
H25A    2  0.548900  0.836500  0.287700  1.000000 0.035
C26     1  0.332050  0.542720  0.228620  1.000000 0.0173 0.0222 =
        0.0215 0.0009 0.0044 0.0113
H26A    2  0.303700  0.560400  0.170700  1.000000 0.023
H26B    2  0.322000  0.591200  0.272100  1.000000 0.023
C27     1  0.245520  0.442840  0.233760  1.000000 0.0147 0.025 =
        0.0247 0.0019 0.0083 0.0119
C28     1  0.158430  0.385170  0.159840  1.000000 0.0184 0.0285 =
        0.0301 -0.0001 0.0065 0.0106
H28A    2  0.156900  0.407500  0.105300  1.000000 0.03
C29     1  0.073550  0.295130  0.164960  1.000000 0.0198 0.0293 =
        0.0523 -0.0057 0.0066 0.0066
H29A    2  0.014900  0.256500  0.114000  1.000000 0.042
C30     1  0.074590  0.262100  0.243840  1.000000 0.0229 0.028 =
        0.0748 0.0124 0.0246 0.0103
H30A    2  0.015600  0.201300  0.247600  1.000000 0.047
C31     1  0.162090  0.318050  0.317690  1.000000 0.0328 0.0428 =
        0.0499 0.0233 0.0281 0.0236
H31A    2  0.163900  0.294900  0.372000  1.000000 0.043
C32     1  0.247270  0.407740  0.312820  1.000000 0.0241 0.0355 =
        0.0269 0.006 0.0111 0.0168
H32A    2  0.307100  0.445400  0.363800  1.000000 0.032
C33     1  0.570490  0.302020  0.150750  1.000000 0.0136 0.0108 =
        0.0134 -0.0003 0.0022 0.0016
H33A    2  0.597800  0.252800  0.118900  1.000000 0.016
H33B    2  0.481800  0.297500  0.119600  1.000000 0.016
C34     1  0.566660  0.274800  0.240870  1.000000 0.0236 0.0166 =
        0.0137 0.0017 0.003 0.0003
H34A    2  0.651900  0.271300  0.271600  1.000000 0.023
H34B    2  0.542900  0.324000  0.275500  1.000000 0.023
C35     1  0.342920  0.185510  0.235910  1.000000 0.026 0.025 =
        0.0274 0.0084 0.0136 0.0129
H35A    2  0.325800  0.241900  0.209400  1.000000 0.028
H35B    2  0.342700  0.196100  0.297900  1.000000 0.028
C36     1  0.238700  0.093020  0.191790  1.000000 0.0172 0.0232 =
        0.0434 0.0171 0.0128 0.0111
C37     1  0.218980  0.066010  0.102720  1.000000 0.0188 0.0237 =
        0.0419 0.0091 0.0042 0.006
H37A    2  0.270300  0.106900  0.071200  1.000000 0.034
C38     1  0.125910 -0.019330  0.059750  1.000000 0.0212 0.0293 =
        0.0658 0.0046 -0.0052 0.0067
H38A    2  0.114300 -0.037000 -0.000700  1.000000 0.05
C39     1  0.049720 -0.078960  0.104740  1.000000 0.0175 0.0269 =
        0.1046 0.0204 0.0025 0.0057
H39A    2 -0.015100 -0.137100  0.075100  1.000000 0.061
C40     1  0.067730 -0.054180  0.192170  1.000000 0.0201 0.0378 =
        0.123 0.0538 0.0307 0.0169
H40A    2  0.015700 -0.095700  0.222900  1.000000 0.065
C41     1  0.162780  0.032430  0.236920  1.000000 0.0259 0.0417 =
        0.0671 0.0364 0.0251 0.0213
H41A    2  0.174800  0.049200  0.297500  1.000000 0.047
C42     1  0.513330  0.109560  0.278610  1.000000 0.0221 0.0203 =
        0.0243 0.0103 0.0088 0.0073
H42A    2  0.437900  0.054500  0.281100  1.000000 0.025
H42B    2  0.557000  0.142200  0.338500  1.000000 0.025
C43     1  0.605440  0.070350  0.239360  1.000000 0.018 0.0153 =
        0.0315 0.0038 0.0067 0.0033
C44     1  0.715260  0.058000  0.291300  1.000000 0.0262 0.0305 =
        0.0349 0.01 0.0051 0.0103
H44A    2  0.736800  0.078900  0.352000  1.000000 0.036
C45     1  0.793740  0.015070  0.254780  1.000000 0.0253 0.0449 =
        0.0573 0.0101 0.0064 0.0186
H45A    2  0.868400  0.006700  0.290700  1.000000 0.049
C46     1  0.763660 -0.015280  0.166800  1.000000 0.0337 0.054 =
        0.0659 -0.006 0.0133 0.0257
H46A    2  0.816000 -0.046100  0.142200  1.000000 0.059
C47     1  0.656450 -0.000450  0.114510  1.000000 0.0395 0.0713 =
        0.0428 -0.0234 0.0007 0.0289
H47A    2  0.636600 -0.019400  0.053600  1.000000 0.062
C48     1  0.577980  0.042070  0.150920  1.000000 0.0241 0.0432 =
        0.0357 -0.0106 -0.0013 0.0161
H48A    2  0.504600  0.051800  0.114700  1.000000 0.042
C49     1  0.640120  0.418920  0.052100  1.000000 0.0149 0.0144 =
        0.0114 0.002 0.0025 0.0047
H49A    2  0.547100  0.406800  0.026600  1.000000 0.016
H49B    2  0.684900  0.488300  0.049800  1.000000 0.016
C50     1  0.689750  0.355030 -0.002600  1.000000 0.0216 0.0198 =
        0.0111 0.0039 0.0055 0.0103
C51     1  0.816680  0.386920 -0.011570  1.000000 0.023 0.0348 =
        0.0175 0.0065 0.0077 0.0118
H51A    2  0.872500  0.448600  0.018300  1.000000 0.029
C52     1  0.861890  0.329360 -0.063750  1.000000 0.0338 0.0565 =
        0.0241 0.0131 0.0158 0.0286
H52A    2  0.948800  0.351000 -0.068400  1.000000 0.04
C53     1  0.780440  0.240720 -0.108730  1.000000 0.0596 0.0479 =
        0.0248 0.011 0.0216 0.0417
H53A    2  0.811000  0.201700 -0.145000  1.000000 0.044
C54     1  0.654240  0.208510 -0.101190  1.000000 0.0571 0.024 =
        0.02 0.001 0.0104 0.0199
H54A    2  0.598600  0.147400 -0.132300  1.000000 0.038
C55     1  0.608230  0.265180 -0.048280  1.000000 0.0309 0.0195 =
        0.0158 0.0025 0.0068 0.0101
H55A    2  0.521500  0.242700 -0.043300  1.000000 0.026
END
;
