# Supplementary material for: Benzyl­tris­[2-(di­benzyl­amino)­eth­yl]ammonium iodide
Source: Acta Crystallogr Sect E Struct Rep Online. 2013 Dec 4;70(Pt 1):o5. doi: 10.1107/S1600536813031607 (PMC3914047; doi:10.1107/S1600536813031607)
Supplement: Supplementary file 2 [file e-70-000o5-Isup2.hkl]

# 
# h,k,l, Fc-squared, Fo-squared, sigma(Fo-squared) and status flag 
# 
data_I
_shelx_title ' dt18a in P-1' 
_shelx_refln_list_code          4 
_shelx_F_calc_maximum      236.11 
_exptl_crystal_F_000       944.00 
_reflns_d_resolution_high  0.7828 
 
loop_ 
 _symmetry_equiv_pos_as_xyz 
 'x, y, z' 
 '-x, -y, -z' 
 
_cell_length_a    11.1254 
_cell_length_b    14.3871 
_cell_length_c    15.9525 
_cell_angle_alpha  94.491 
_cell_angle_beta  101.972 
_cell_angle_gamma 106.229 
 
_shelx_F_squared_multiplier     1.000 
 
loop_ 
 _refln_index_h 
 _refln_index_k 
 _refln_index_l 
 _refln_F_squared_calc 
 _refln_F_squared_meas 
 _refln_F_squared_sigma 
 _refln_observed_status 
   1   0   0      482.53      463.14      7.09 o 
   2   0   0     4745.21     4824.23     67.07 o 
   3   0   0      264.16      299.61      8.92 o 
   4   0   0     3847.97     3784.52     47.27 o 
   5   0   0       34.10       44.03      3.09 o 
   6   0   0     5480.27     5204.85     68.36 o 
   7   0   0       34.61       26.20      2.57 o 
   8   0   0      713.29      701.28     11.54 o 
   9   0   0      306.56      303.95      8.19 o 
  10   0   0     1749.49     1719.04     29.13 o 
  11   0   0      656.47      682.99     15.10 o 
  12   0   0     1471.09     1467.34     26.00 o 
  13   0   0      461.64      517.78     18.27 o 
 -13   1   0      902.13      895.71     25.80 o 
 -12   1   0       56.77       60.70      7.94 o 
 -11   1   0     5505.68     5549.28     67.62 o 
 -10   1   0      223.05      213.80      7.45 o 
  -9   1   0     1686.88     1675.71     22.16 o 
  -8   1   0       10.72       12.86      2.39 o 
  -7   1   0     4421.06     4414.42     49.15 o 
  -6   1   0      873.02      945.32     13.69 o 
  -5   1   0    19156.12    19627.76    234.62 o 
  -4   1   0      493.28      554.94      9.41 o 
  -3   1   0     4099.22     4037.86     57.29 o 
  -2   1   0       53.11       71.12      3.13 o 
  -1   1   0     2265.74     2423.39     28.06 o 
   0   1   0     9926.17     9104.15    197.86 o 
   1   1   0     2311.04     2420.98     44.43 o 
   2   1   0     2589.25     2548.28     47.55 o 
   3   1   0      608.52      622.11     11.06 o 
   4   1   0      726.05      677.86     13.04 o 
   5   1   0     4700.31     4742.88     92.85 o 
   6   1   0      681.73      670.33     11.13 o 
   7   1   0     3143.15     3106.34     39.02 o 
   8   1   0     1261.90     1264.18     18.03 o 
   9   1   0     1946.80     1876.81     37.49 o 
  10   1   0      759.01      767.45     15.72 o 
  11   1   0      288.26      286.16     11.29 o 
  12   1   0      425.76      419.11     14.03 o 
 -13   2   0        2.69        5.06      5.31 o 
 -12   2   0      605.30      614.54     17.29 o 
 -11   2   0      356.91      330.77     10.10 o 
 -10   2   0     4654.74     4679.20     50.44 o 
  -9   2   0       13.40       15.44      2.44 o 
  -8   2   0     1568.58     1584.75     19.10 o 
  -7   2   0       10.52        8.19      1.86 o 
  -6   2   0     5569.21     5476.79     59.57 o 
  -5   2   0     6166.54     6477.73     77.91 o 
  -4   2   0     2501.48     2399.06     29.66 o 
  -3   2   0      526.15      464.41      7.46 o 
  -2   2   0     2515.60     2604.18     36.34 o 
  -1   2   0      653.46      575.89     10.74 o 
   0   2   0      709.74      740.33     10.19 o 
   1   2   0     2716.26     2809.98     40.20 o 
   2   2   0     1693.77     1703.41     24.04 o 
   3   2   0     3337.14     3288.00     41.62 o 
   4   2   0     1535.78     1545.67     23.56 o 
   5   2   0     1931.13     1853.47     31.11 o 
   6   2   0     1814.27     1726.13     28.53 o 
   7   2   0     7229.42     7259.45     80.26 o 
   8   2   0      204.29      202.82      7.59 o 
   9   2   0     2266.33     2260.25     33.55 o 
  10   2   0      273.45      256.80     11.11 o 
  11   2   0     1898.36     1847.35     33.13 o 
  12   2   0      523.64      493.13     15.43 o 
 -13   3   0      357.14      378.41     14.22 o 
 -12   3   0      114.76      113.89     10.30 o 
 -11   3   0      431.57      465.44      9.99 o 
 -10   3   0      111.18      113.53      4.87 o 
  -9   3   0      704.23      672.97     11.25 o 
  -8   3   0      576.47      591.70      9.03 o 
  -7   3   0     3639.22     3557.01     37.85 o 
  -6   3   0     2175.93     2162.36     26.23 o 
  -5   3   0      657.37      552.89      8.82 o 
  -4   3   0      192.77      277.92      5.06 o 
  -3   3   0     1712.10     1874.92     26.96 o 
  -2   3   0    10471.63    10663.85    163.35 o 
  -1   3   0     3189.47     3098.62     48.51 o 
   0   3   0    13462.36    13434.03    204.55 o 
   1   3   0    11940.75    11552.88    178.77 o 
   2   3   0    15612.13    15865.96    400.28 o 
   3   3   0        2.11        8.66      1.94 o 
   4   3   0     8551.36     8537.04    105.42 o 
   5   3   0      565.77      620.78     12.47 o 
   6   3   0     6191.55     6418.90     84.30 o 
   7   3   0      834.93      814.95     15.02 o 
   8   3   0      438.34      434.74     10.82 o 
   9   3   0      111.71      110.52      6.61 o 
  10   3   0     3667.83     3553.12     63.36 o 
  11   3   0       90.59       83.69      7.56 o 
  12   3   0     1394.34     1397.86     31.09 o 
 -13   4   0      175.71      198.13     11.25 o 
 -12   4   0      632.42      646.72     12.28 o 
 -11   4   0     1216.60     1219.94     17.75 o 
 -10   4   0      752.26      763.27     13.22 o 
  -9   4   0     2222.66     2235.42     28.69 o 
  -8   4   0      152.58      122.50      4.32 o 
  -7   4   0     3397.48     3456.90     38.67 o 
  -6   4   0     1627.57     1745.02     21.54 o 
  -5   4   0      526.51      410.97      7.36 o 
  -4   4   0      156.97      245.92      4.58 o 
  -3   4   0    12125.18    12231.27    187.69 o 
  -2   4   0      219.61      190.38      4.72 o 
  -1   4   0     6848.26     6682.85    119.93 o 
   0   4   0     2665.98     2708.67     39.08 o 
   1   4   0     6179.90     5970.63    125.18 o 
   2   4   0      300.76      376.30      8.10 o 
   3   4   0    12635.53    13233.40    202.77 o 
   4   4   0        0.67        2.07      1.72 o 
   5   4   0      961.00      937.06     14.93 o 
   6   4   0       15.29       20.88      3.29 o 
   7   4   0     1436.35     1405.51     24.91 o 
   8   4   0      155.15      175.70      8.13 o 
   9   4   0     1590.64     1593.70     26.34 o 
  10   4   0      296.01      320.96     13.57 o 
  11   4   0      832.07      883.86     22.54 o 
  12   4   0      339.81      321.35     16.37 o 
 -13   5   0      563.62      535.11     11.02 o 
 -12   5   0     1123.57     1107.38     16.55 o 
 -11   5   0      445.21      431.99      9.58 o 
 -10   5   0      346.63      371.17     12.59 o 
  -9   5   0      501.51      471.07      9.64 o 
  -8   5   0     2593.44     2481.47     32.55 o 
  -7   5   0     1233.03     1234.36     17.32 o 
  -6   5   0     9007.73     9167.38    108.30 o 
  -5   5   0        1.27        0.51      2.02 o 
  -4   5   0     5341.06     5299.72     83.45 o 
  -3   5   0     1591.83     1667.45     24.55 o 
  -2   5   0     7447.29     7386.05    103.04 o 
  -1   5   0      751.68      773.29     14.41 o 
   0   5   0    10013.71    10165.86    130.44 o 
   1   5   0     1029.90     1106.25     21.25 o 
   2   5   0     1009.41     1225.83     32.50 o 
   3   5   0     1060.38     1331.11     31.21 o 
   4   5   0     6951.41     6759.88    117.57 o 
   5   5   0      481.43      459.49     12.32 o 
   6   5   0     3946.56     3891.98     57.45 o 
   7   5   0      803.16      829.37     23.85 o 
   8   5   0     1513.12     1423.27     26.37 o 
   9   5   0     1059.31     1088.59     22.80 o 
  10   5   0      262.57      273.08     17.26 o 
  11   5   0      199.66      177.81     15.94 o 
 -13   6   0     1121.86     1094.61     16.46 o 
 -12   6   0       56.11       56.43      3.74 o 
 -11   6   0     2212.82     2157.68     28.12 o 
 -10   6   0       19.11       17.67      2.45 o 
  -9   6   0      177.96      178.63      5.30 o 
  -8   6   0        7.42        8.46      1.89 o 
  -7   6   0    10616.02    10904.31    140.23 o 
  -6   6   0      183.27      204.01      4.81 o 
  -5   6   0     6597.34     6759.76     80.68 o 
  -4   6   0      590.54      684.32     13.14 o 
  -3   6   0     1558.18     1429.09     21.73 o 
  -2   6   0      940.04      896.99     16.23 o 
  -1   6   0    11196.94    11143.79    274.47 o 
   0   6   0     1339.06     1391.10     20.25 o 
   1   6   0     3916.80     3958.67     59.38 o 
   2   6   0       20.43       13.65      2.94 o 
   3   6   0     5218.38     5369.70     85.43 o 
   4   6   0     2904.32     3053.67     39.07 o 
   5   6   0     2398.72     2421.82     49.26 o 
   6   6   0       54.64       70.23      6.35 o 
   7   6   0      351.07      373.28     13.43 o 
   8   6   0     2316.47     2203.21     45.65 o 
   9   6   0      551.30      501.71     18.36 o 
  10   6   0      434.57      427.99     21.81 o 
  11   6   0      118.56      105.30     12.94 o 
 -13   7   0       59.78       62.17      5.29 o 
 -12   7   0     1905.03     1843.19     30.40 o 
 -11   7   0       17.95       10.04      4.31 o 
 -10   7   0     2755.42     2728.11     43.22 o 
  -9   7   0      562.10      563.82     11.48 o 
  -8   7   0      862.83      868.27     15.71 o 
  -7   7   0        3.13        9.75      1.76 o 
  -6   7   0     1855.45     1944.74     26.71 o 
  -5   7   0     2890.58     3048.14     37.47 o 
  -4   7   0      655.32      611.13      9.42 o 
  -3   7   0     1261.38     1231.48     19.52 o 
  -2   7   0     3758.19     3765.47     59.11 o 
  -1   7   0     1275.60     1200.52     22.08 o 
   0   7   0     2319.68     2351.55     34.36 o 
   1   7   0     5827.56     5918.97     78.28 o 
   2   7   0      582.22      475.61     10.91 o 
   3   7   0     2105.48     2055.87     34.64 o 
   4   7   0     1249.27     1314.67     23.10 o 
   5   7   0     2065.49     2110.39     34.58 o 
   6   7   0     1729.65     1741.53     44.79 o 
   7   7   0     1206.70     1215.40     38.92 o 
   8   7   0      256.11      263.35     15.31 o 
   9   7   0     1050.74     1096.84     30.23 o 
  10   7   0      284.09      291.49     19.44 o 
 -13   8   0      795.72      811.14     18.63 o 
 -12   8   0     1011.47     1041.11     22.46 o 
 -11   8   0     1132.25     1129.83     19.93 o 
 -10   8   0      906.68      896.73     16.20 o 
  -9   8   0     1912.98     1915.64     28.50 o 
  -8   8   0      337.62      319.71      7.30 o 
  -7   8   0     3029.86     3025.17     38.11 o 
  -6   8   0     1795.08     1835.38     23.64 o 
  -5   8   0     1945.27     1863.28     23.78 o 
  -4   8   0     1386.08     1433.71     18.87 o 
  -3   8   0      870.89      781.85     13.66 o 
  -2   8   0     5241.76     5139.24     72.41 o 
  -1   8   0     4793.92     5072.95     67.96 o 
   0   8   0     6912.48     6906.16     82.19 o 
   1   8   0      389.73      406.25      8.34 o 
   2   8   0     2122.06     2023.73     31.18 o 
   3   8   0        0.92        6.01      2.65 o 
   4   8   0     5103.68     4858.22    104.09 o 
   5   8   0       93.96      102.63      6.68 o 
   6   8   0     2949.62     3017.03     59.28 o 
   7   8   0      106.42       83.63     10.15 o 
   8   8   0     1350.53     1334.03     32.65 o 
   9   8   0        3.72       -3.45      8.03 o 
  10   8   0     2669.70     2750.07     69.07 o 
 -13   9   0      295.11      268.60      9.28 o 
 -12   9   0      202.40      203.82      7.66 o 
 -11   9   0      404.43      412.62     10.03 o 
 -10   9   0       13.35        7.34      2.48 o 
  -9   9   0      579.05      549.66     10.41 o 
  -8   9   0       58.92       62.98      4.76 o 
  -7   9   0     3899.18     3972.43     59.31 o 
  -6   9   0     2114.22     2110.49     32.92 o 
  -5   9   0     6901.93     7096.51     85.13 o 
  -4   9   0       33.33       68.19      3.81 o 
  -3   9   0     4549.09     4521.29     63.93 o 
  -2   9   0        2.65       10.87      2.13 o 
  -1   9   0     3769.00     3841.45     48.06 o 
   0   9   0      260.88      295.10      6.22 o 
   1   9   0     5821.39     5981.86     74.45 o 
   2   9   0      186.78      174.54      6.32 o 
   3   9   0     2634.36     2591.88     44.39 o 
   4   9   0      813.12      735.30     16.40 o 
   5   9   0     2027.44     1988.82     34.13 o 
   6   9   0       85.88       95.11     14.94 o 
   7   9   0     1798.14     1736.48     95.57 o 
   8   9   0      118.44      109.49     12.58 o 
   9   9   0     1211.00     1269.58     39.78 o 
 -13  10   0      301.43      324.77      9.32 o 
 -12  10   0     1112.89     1109.63     19.25 o 
 -11  10   0       29.92       35.04      5.67 o 
 -10  10   0     2393.29     2362.07     44.35 o 
  -9  10   0       95.71       86.85      7.63 o 
  -8  10   0     3126.83     3126.09     54.40 o 
  -7  10   0      940.30      924.33     22.59 o 
  -6  10   0      730.82      712.19     13.48 o 
  -5  10   0      200.71      211.72      4.85 o 
  -4  10   0     2817.19     2776.67     34.55 o 
  -3  10   0      492.33      524.20     10.34 o 
  -2  10   0     4843.96     4864.68     69.76 o 
  -1  10   0       48.54       46.35      3.15 o 
   0  10   0     4032.25     3865.58     46.14 o 
   1  10   0      607.24      644.79     15.85 o 
   2  10   0     4543.35     4422.24     57.40 o 
   3  10   0      120.44      125.18      7.87 o 
   4  10   0      458.73      507.95     13.71 o 
   5  10   0      392.81      397.01     12.81 o 
   6  10   0      719.80      746.12     26.70 o 
   7  10   0      294.06      296.11     24.81 o 
   8  10   0      398.71      373.51     21.12 o 
 -13  11   0     1213.30     1202.86     29.52 o 
 -12  11   0       54.39       54.55      6.65 o 
 -11  11   0      894.13      863.64     21.14 o 
 -10  11   0        5.28        1.41      4.67 o 
  -9  11   0     3366.22     3237.17     56.89 o 
  -8  11   0      392.15      372.34     10.71 o 
  -7  11   0     1597.50     1605.37     30.45 o 
  -6  11   0        5.77        5.91      2.80 o 
  -5  11   0     1365.74     1391.93     20.01 o 
  -4  11   0       33.39       29.25      2.65 o 
  -3  11   0     2435.83     2469.57     37.29 o 
  -2  11   0      876.37      882.00     16.40 o 
  -1  11   0      814.92      814.45     13.87 o 
   0  11   0      459.33      486.90     11.18 o 
   1  11   0     1968.59     1940.54     27.87 o 
   2  11   0     2183.39     2189.46     34.56 o 
   3  11   0     1652.33     1612.84     31.53 o 
   4  11   0     1656.66     1762.46     31.54 o 
   5  11   0     1411.52     1326.59     34.20 o 
   6  11   0      929.53      898.86     30.82 o 
   7  11   0      531.00      513.13     23.77 o 
   8  11   0     1673.30     1725.63     71.30 o 
 -12  12   0     1167.43     1144.12     26.44 o 
 -11  12   0       85.23       81.76      6.72 o 
 -10  12   0      653.99      702.85     17.72 o 
  -9  12   0      468.98      478.92     13.18 o 
  -8  12   0     1476.59     1418.48     28.05 o 
  -7  12   0        5.83        3.29      3.07 o 
  -6  12   0     1437.84     1428.00     26.02 o 
  -5  12   0      300.50      305.30      7.06 o 
  -4  12   0      870.91      867.39     15.41 o 
  -3  12   0     2204.86     2109.96     33.05 o 
  -2  12   0      276.96      290.68      7.92 o 
  -1  12   0      532.44      576.07     12.67 o 
   0  12   0      104.91      103.03      5.71 o 
   1  12   0     2034.38     1990.56     28.86 o 
   2  12   0     1066.83     1043.24     19.88 o 
   3  12   0     1340.16     1321.92     27.91 o 
   4  12   0      127.33      134.07      8.53 o 
   5  12   0     1627.22     1637.74     31.50 o 
   6  12   0        6.52        3.55      7.52 o 
   7  12   0     1580.33     1596.20     46.71 o 
 -12  13   0       74.84       85.85      7.18 o 
 -11  13   0       42.50       58.48      6.16 o 
 -10  13   0      959.04      980.71     21.99 o 
  -9  13   0      338.48      348.42     20.10 o 
  -8  13   0     1132.03     1092.88     25.55 o 
  -7  13   0      421.68      436.05     11.02 o 
  -6  13   0     2424.69     2468.03     42.54 o 
  -5  13   0       69.19       69.58      3.90 o 
  -4  13   0     2167.07     2175.00     33.82 o 
  -3  13   0      362.73      387.43      9.20 o 
  -2  13   0     3656.47     3614.02     50.24 o 
  -1  13   0        0.94       -4.80      3.20 o 
   0  13   0     1001.69     1009.97     21.40 o 
   1  13   0      899.35      906.11     18.48 o 
   2  13   0      989.75      924.16     19.28 o 
   3  13   0        0.08       -0.37      4.61 o 
   4  13   0     1343.98     1411.97     30.17 o 
   5  13   0       14.81       12.23      5.62 o 
   6  13   0      418.10      354.77     23.75 o 
 -11  14   0      766.46      710.82     23.61 o 
 -10  14   0      155.36      146.46      8.03 o 
  -9  14   0     1654.71     1683.68     36.87 o 
  -8  14   0      405.79      416.66     13.36 o 
  -7  14   0     1741.78     1779.09     32.40 o 
  -6  14   0      156.32      166.26      7.97 o 
  -5  14   0      601.15      610.54     12.22 o 
  -4  14   0      285.81      260.29      7.38 o 
  -3  14   0     1174.13     1114.37     18.98 o 
  -2  14   0       36.75       34.30      4.88 o 
  -1  14   0     1915.40     1967.76     34.82 o 
   0  14   0      120.15      138.81      8.59 o 
   1  14   0     2757.43     2792.23     62.84 o 
   2  14   0       67.89       67.24      5.48 o 
   3  14   0     2706.20     2739.83     50.16 o 
   4  14   0      294.63      285.55     12.97 o 
   5  14   0      947.46     1071.31     25.05 o 
 -11  15   0       14.36       10.31      9.02 o 
 -10  15   0      510.76      517.32     22.11 o 
  -9  15   0       44.80       40.46      4.01 o 
  -8  15   0      720.53      692.84     15.81 o 
  -7  15   0      196.18      208.17      8.89 o 
  -6  15   0     1476.42     1544.25     28.85 o 
  -5  15   0      603.27      589.19     11.47 o 
  -4  15   0     2352.93     2333.77     37.15 o 
  -3  15   0      476.89      490.94     15.31 o 
  -2  15   0     2179.93     2076.92     40.24 o 
  -1  15   0      599.61      638.95     18.10 o 
   0  15   0      774.26      829.04     26.61 o 
   1  15   0      181.55      183.00     16.81 o 
   2  15   0      385.59      438.58     25.89 o 
   3  15   0       55.79       48.03      7.22 o 
   4  15   0      630.44      648.98     18.76 o 
 -10  16   0       12.25        5.30      5.50 o 
  -9  16   0     1775.94     1808.22     33.16 o 
  -8  16   0      101.39       95.71      6.32 o 
  -7  16   0      245.12      266.96     10.48 o 
  -6  16   0      208.65      218.16     11.22 o 
  -5  16   0      997.03     1004.39     18.63 o 
  -4  16   0      102.54      109.79      7.09 o 
  -3  16   0       65.04       61.44      6.17 o 
  -2  16   0      780.81      763.83     23.16 o 
  -1  16   0      691.67      683.37     19.58 o 
   0  16   0      785.25      715.66     25.43 o 
   1  16   0      512.40      531.95     22.69 o 
   2  16   0      429.85      415.95     18.51 o 
  -8  17   0       10.62        9.80      4.26 o 
  -7  17   0      305.74      298.07     12.26 o 
  -6  17   0      674.12      711.15     19.91 o 
  -5  17   0      454.25      500.60     12.08 o 
  -4  17   0      787.26      787.04     20.21 o 
  -3  17   0      350.08      395.14     13.65 o 
  -2  17   0      331.00      323.59     13.08 o 
  -1  17   0      369.07      367.51     22.23 o 
   0  17   0      254.26      271.90     21.05 o 
   1  17   0     1409.11     1460.40     41.88 o 
  -6  18   0      659.78      629.09     19.31 o 
  -5  18   0      157.86      169.90      8.39 o 
  -4  18   0      563.31      536.21     15.58 o 
  -3  18   0       86.14       74.30      7.27 o 
  -2  18   0      445.28      472.76     16.62 o 
   2 -18   1      638.85      676.81     19.60 o 
   3 -18   1        1.50        3.57      4.31 o 
   4 -18   1      946.47      932.50     21.40 o 
   5 -18   1       13.16       18.23      4.74 o 
   6 -18   1      764.97      792.27     21.73 o 
  -1 -17   1     2112.40     2201.03     67.68 o 
   0 -17   1      107.69       64.60     11.99 o 
   1 -17   1      959.86      994.94     25.04 o 
   2 -17   1       30.69       34.63      5.71 o 
   3 -17   1      612.73      572.08     16.25 o 
   4 -17   1       59.13       49.00      5.18 o 
   5 -17   1      889.11      892.94     16.89 o 
   6 -17   1        6.46        5.50      4.26 o 
   7 -17   1      544.71      553.98     15.59 o 
   8 -17   1      189.63      178.67     11.13 o 
  -2 -16   1     1086.19     1106.09     30.55 o 
  -1 -16   1     1037.65     1003.75     37.85 o 
   0 -16   1      383.70      422.99     22.99 o 
   1 -16   1       21.94       18.68      5.06 o 
   2 -16   1     1043.29     1022.06     23.82 o 
   3 -16   1      156.47      164.20     12.23 o 
   4 -16   1     1296.05     1327.85     23.45 o 
   5 -16   1      421.06      384.22     12.61 o 
   6 -16   1     1565.77     1567.06     33.47 o 
   7 -16   1       50.68       62.08      5.43 o 
   8 -16   1      240.56      275.07     16.13 o 
   9 -16   1      764.53      766.55     20.28 o 
  10 -16   1      187.76      193.16      9.60 o 
  -4 -15   1      102.93      107.80      9.03 o 
  -3 -15   1      329.68      329.11     11.81 o 
  -2 -15   1      553.95      552.57     20.00 o 
  -1 -15   1     1147.69     1149.88     33.56 o 
   0 -15   1      546.19      523.32     16.86 o 
   1 -15   1      655.00      683.02     18.71 o 
   2 -15   1      217.52      248.96     10.50 o 
   3 -15   1      266.89      264.89     10.85 o 
   4 -15   1     2691.98     2611.73     40.41 o 
   5 -15   1       11.68       20.13      2.69 o 
   6 -15   1     1101.71     1106.62     25.06 o 
   7 -15   1      331.89      312.36     10.67 o 
   8 -15   1     1021.98     1048.15     24.87 o 
   9 -15   1      247.51      233.83      9.75 o 
  10 -15   1     1018.15      996.22     28.40 o 
  -5 -14   1      344.41      351.20     16.14 o 
  -4 -14   1      368.02      325.24     13.77 o 
  -3 -14   1      259.05      235.87     10.98 o 
  -2 -14   1      970.53      941.69     20.38 o 
  -1 -14   1     1830.08     1769.19     38.51 o 
   0 -14   1      138.45      137.70      9.09 o 
   1 -14   1     5087.61     4962.44     84.66 o 
   2 -14   1       88.13       93.51      6.53 o 
   3 -14   1      677.90      663.80     14.08 o 
   4 -14   1      330.87      328.58      8.61 o 
   5 -14   1     1524.48     1476.50     23.26 o 
   6 -14   1        1.61       -0.03      3.49 o 
   7 -14   1      835.53      897.42     18.14 o 
   8 -14   1       47.10       43.06      4.77 o 
   9 -14   1     1075.48     1084.14     40.61 o 
  10 -14   1      147.03      131.07     12.72 o 
  11 -14   1     1124.94     1109.08     31.15 o 
  -6 -13   1      800.17      785.05     35.28 o 
  -5 -13   1       62.72       47.13      7.66 o 
  -4 -13   1     1497.12     1490.20     29.14 o 
  -3 -13   1       27.31       13.51      5.43 o 
  -2 -13   1     3093.58     3103.98     46.96 o 
  -1 -13   1      328.28      314.62     10.59 o 
   0 -13   1     3171.87     3029.23     49.35 o 
   1 -13   1      404.59      393.31     12.50 o 
   2 -13   1     2740.46     2804.51     43.52 o 
   3 -13   1      192.69      192.06      6.77 o 
   4 -13   1     3349.64     3260.10     44.02 o 
   5 -13   1       63.60       61.16      5.48 o 
   6 -13   1      410.29      419.97     12.37 o 
   7 -13   1        2.53        2.91      2.35 o 
   8 -13   1      901.79      910.08     24.68 o 
   9 -13   1      231.99      224.43     11.27 o 
  10 -13   1     1463.27     1473.21     36.94 o 
  11 -13   1      264.35      271.21     19.85 o 
  12 -13   1      593.06      599.31     19.34 o 
  -7 -12   1     1821.60     1847.68     51.04 o 
  -6 -12   1       79.55       72.08      9.47 o 
  -5 -12   1     1492.59     1591.94     33.58 o 
  -4 -12   1        0.68       -5.17      4.19 o 
  -3 -12   1     1144.56     1153.18     25.27 o 
  -2 -12   1      115.14      139.83      8.11 o 
  -1 -12   1     1479.49     1438.80     21.83 o 
   0 -12   1      572.76      581.90     14.30 o 
   1 -12   1      991.95     1020.41     19.32 o 
   2 -12   1      785.18      796.44     15.47 o 
   3 -12   1     2110.70     2174.07     32.33 o 
   4 -12   1       73.50       79.76      3.60 o 
   5 -12   1     3289.17     3253.47     60.53 o 
   6 -12   1     1410.45     1374.50     24.56 o 
   7 -12   1     1156.27     1173.90     20.19 o 
   8 -12   1      462.23      462.49     11.59 o 
   9 -12   1      208.07      207.49     10.34 o 
  10 -12   1       60.24       70.50      5.30 o 
  11 -12   1       14.28       17.38      5.52 o 
  12 -12   1      366.19      360.45     30.78 o 
  -8 -11   1     2222.95     2392.73     62.19 o 
  -7 -11   1       42.45       35.00      9.36 o 
  -6 -11   1     1635.81     1605.84     38.13 o 
  -5 -11   1      185.85      165.06     10.22 o 
  -4 -11   1     1009.65     1012.81     21.34 o 
  -3 -11   1      174.17      176.09      9.50 o 
  -2 -11   1     1876.53     1822.73     25.63 o 
  -1 -11   1       54.84       64.12      3.93 o 
   0 -11   1      904.80      913.50     16.56 o 
   1 -11   1      949.96      960.48     16.52 o 
   2 -11   1     5366.08     5573.59     73.15 o 
   3 -11   1     1107.81     1134.86     17.26 o 
   4 -11   1     1042.43     1014.19     16.25 o 
   5 -11   1     1437.08     1448.09     22.90 o 
   6 -11   1     1537.44     1538.34     22.66 o 
   7 -11   1     2954.60     2903.12     40.19 o 
   8 -11   1      636.47      661.83     15.49 o 
   9 -11   1      355.46      368.56     10.69 o 
  10 -11   1       54.48       62.36      5.43 o 
  11 -11   1     1377.26     1348.91     40.34 o 
  12 -11   1      325.08      319.72     15.00 o 
  -8 -10   1      384.75      378.49     20.93 o 
  -7 -10   1      854.23      775.58     29.49 o 
  -6 -10   1      823.80      761.79     20.68 o 
  -5 -10   1     1676.73     1722.85     34.21 o 
  -4 -10   1     1822.08     1910.57     32.76 o 
  -3 -10   1     2160.89     2150.58     38.63 o 
  -2 -10   1      782.65      777.82     13.35 o 
  -1 -10   1     1041.65     1126.61     17.52 o 
   0 -10   1     1350.12     1319.43     19.53 o 
   1 -10   1     1210.07     1181.19     18.85 o 
   2 -10   1     5188.69     5272.31     68.81 o 
   3 -10   1      291.47      266.61      5.87 o 
   4 -10   1     2502.13     2476.20     30.69 o 
   5 -10   1      809.55      846.04     17.13 o 
   6 -10   1      238.03      226.24      6.28 o 
   7 -10   1      202.85      184.52      7.21 o 
   8 -10   1     1715.50     1787.80     29.16 o 
   9 -10   1       44.31       38.76      5.37 o 
  10 -10   1     2098.38     2000.82     38.31 o 
  11 -10   1      138.72      135.92      8.45 o 
  12 -10   1     1065.29     1070.94     25.67 o 
  13 -10   1      197.63      205.54     10.12 o 
  -9  -9   1      345.59      305.26     20.14 o 
  -8  -9   1      977.00      899.62     31.04 o 
  -7  -9   1     1053.12     1118.73     34.19 o 
  -6  -9   1      934.49      900.55     22.04 o 
  -5  -9   1      831.38      823.42     19.94 o 
  -4  -9   1        2.49        9.38      3.86 o 
  -3  -9   1     3485.60     3450.19     55.40 o 
  -2  -9   1      657.33      685.44     19.86 o 
  -1  -9   1     6284.00     6326.84     78.18 o 
   0  -9   1      239.26      283.72      6.56 o 
   1  -9   1     5152.83     5163.74     62.76 o 
   2  -9   1       36.52       47.75      3.18 o 
   3  -9   1     4784.44     4878.79     62.77 o 
   4  -9   1       50.88       59.63      3.03 o 
   5  -9   1     3597.18     3561.84     68.87 o 
   6  -9   1        7.70        4.62      2.86 o 
   7  -9   1     3874.85     3953.83     53.22 o 
   8  -9   1      248.77      221.39      7.69 o 
   9  -9   1     1197.84     1151.28     23.97 o 
  10  -9   1       15.92       18.86      2.61 o 
  11  -9   1      286.49      298.74      8.37 o 
  12  -9   1      361.88      367.06      9.81 o 
  13  -9   1      856.12      805.17     15.08 o 
 -10  -8   1      810.09      853.54     55.97 o 
  -9  -8   1       54.24       42.38      9.75 o 
  -8  -8   1     1007.62     1078.71     33.66 o 
  -7  -8   1      165.43      165.22     11.10 o 
  -6  -8   1     3946.76     3717.27     81.21 o 
  -5  -8   1      414.94      409.86     12.96 o 
  -4  -8   1     4534.15     4264.50     62.21 o 
  -3  -8   1       26.97       38.66      3.65 o 
  -2  -8   1     2239.15     2099.92     29.90 o 
  -1  -8   1       64.07       78.53      4.68 o 
   0  -8   1      341.10      284.63      5.44 o 
   1  -8   1        1.01       13.39      1.94 o 
   2  -8   1     4378.60     4422.87     62.38 o 
   3  -8   1     1299.88     1329.56     16.16 o 
   4  -8   1     2309.93     2179.29     43.58 o 
   5  -8   1      313.26      313.00      9.61 o 
   6  -8   1     6210.22     6171.62    115.04 o 
   7  -8   1      366.39      391.29      8.43 o 
   8  -8   1     6937.93     6805.64     89.02 o 
   9  -8   1     2202.46     2107.27     33.01 o 
  10  -8   1      895.98      927.75     16.44 o 
  11  -8   1      206.15      177.47      6.92 o 
  12  -8   1      742.72      725.12     20.99 o 
  13  -8   1      525.48      532.17     15.73 o 
 -10  -7   1        5.49        8.89     12.28 o 
  -9  -7   1     1825.83     1814.99     63.21 o 
  -8  -7   1       45.22       39.36      8.21 o 
  -7  -7   1      875.62      857.19     22.88 o 
  -6  -7   1      638.26      590.23     16.03 o 
  -5  -7   1     2902.50     2818.91     47.99 o 
  -4  -7   1        1.07       -0.19      2.36 o 
  -3  -7   1     5675.08     5857.53    131.92 o 
  -2  -7   1      685.38      703.43     13.46 o 
  -1  -7   1     5703.40     5617.87     91.35 o 
   0  -7   1       21.93       12.29      1.78 o 
   1  -7   1     7431.61     7562.42    119.75 o 
   2  -7   1     2503.73     2491.83     39.57 o 
   3  -7   1     8460.97     8608.33    133.70 o 
   4  -7   1      158.90      125.30     14.49 o 
   5  -7   1     2651.35     2719.15     53.05 o 
   6  -7   1      374.77      330.57      6.88 o 
   7  -7   1      694.65      697.43     10.64 o 
   8  -7   1      469.14      473.82      9.44 o 
   9  -7   1      214.81      226.40      6.81 o 
  10  -7   1      963.30      941.84     17.07 o 
  11  -7   1      205.73      219.77      8.15 o 
  12  -7   1      528.36      520.93     11.88 o 
  13  -7   1        7.91        5.17      3.67 o 
 -11  -6   1        6.39       13.96      8.39 o 
 -10  -6   1     1474.55     1404.35     40.89 o 
  -9  -6   1      170.75      199.20     12.15 o 
  -8  -6   1     1657.40     1671.09     36.60 o 
  -7  -6   1       54.17       65.45      6.65 o 
  -6  -6   1     1776.03     1789.10     30.29 o 
  -5  -6   1      346.87      389.82     11.57 o 
  -4  -6   1     4387.31     4643.35     56.74 o 
  -3  -6   1     1003.64      959.68     17.07 o 
  -2  -6   1     2898.82     2802.95     44.52 o 
  -1  -6   1     1884.65     1900.06     30.32 o 
   0  -6   1     2262.04     2196.81     30.05 o 
   1  -6   1     1826.08     1851.88     31.24 o 
   2  -6   1     2700.54     2697.49     39.09 o 
   3  -6   1     4541.51     4489.62    102.44 o 
   4  -6   1      257.00      248.77     15.86 o 
   5  -6   1     2508.19     2379.34     84.27 o 
   6  -6   1       51.42       72.69      2.62 o 
   7  -6   1     1884.46     1805.68     24.07 o 
   8  -6   1      572.50      620.74     11.70 o 
   9  -6   1      878.81      843.64     12.16 o 
  10  -6   1       90.02      111.54      4.20 o 
  11  -6   1      819.41      791.77     12.02 o 
  12  -6   1       41.37       45.49      3.73 o 
  13  -6   1      658.88      651.65     11.49 o 
 -11  -5   1      473.03      483.69     22.70 o 
 -10  -5   1      371.35      333.65     27.19 o 
  -9  -5   1     2906.93     2817.37     45.53 o 
  -8  -5   1      431.70      424.27     12.36 o 
  -7  -5   1      948.74      922.86     18.71 o 
  -6  -5   1     1076.90     1099.31     20.23 o 
  -5  -5   1     3890.03     4066.22     78.13 o 
  -4  -5   1     8520.56     8918.32    103.36 o 
  -3  -5   1     1045.84      923.13     14.87 o 
  -2  -5   1       63.06      145.03      5.78 o 
  -1  -5   1      208.29      193.90      7.68 o 
   0  -5   1      266.68      220.68      5.12 o 
   1  -5   1     4398.72     4505.00     82.12 o 
   2  -5   1     3943.93     3833.54     60.44 o 
   3  -5   1      348.32      382.82     19.69 o 
   4  -5   1     4635.11     4523.49    103.59 o 
   5  -5   1     1802.27     2006.78     27.32 o 
   6  -5   1     7423.27     7458.78     89.18 o 
   7  -5   1      777.01      809.72     10.70 o 
   8  -5   1     3563.14     3618.60     39.99 o 
   9  -5   1        0.01        0.70      1.89 o 
  10  -5   1     3362.80     3273.77     35.51 o 
  11  -5   1       70.95       83.71      4.19 o 
  12  -5   1     1570.78     1619.40     20.81 o 
  13  -5   1      126.51      124.07      5.65 o 
 -12  -4   1      494.72      484.60     22.97 o 
 -11  -4   1      577.75      628.98     18.97 o 
 -10  -4   1      906.22      950.28     20.98 o 
  -9  -4   1     2329.74     2400.65     39.36 o 
  -8  -4   1      471.65      502.98     11.92 o 
  -7  -4   1     4142.24     4038.29     58.98 o 
  -6  -4   1      304.23      342.33      9.38 o 
  -5  -4   1     3845.34     3899.57     45.44 o 
  -4  -4   1     1033.54     1139.39     38.90 o 
  -3  -4   1     7492.65     7693.91    118.63 o 
  -2  -4   1      852.49      937.60     28.50 o 
  -1  -4   1    21026.64    19570.98    275.72 o 
   0  -4   1     2524.28     2595.04     39.87 o 
   1  -4   1    11101.17    11121.31    197.65 o 
   2  -4   1      321.10      309.55     15.86 o 
   3  -4   1    21475.32    22342.11    482.89 o 
   4  -4   1       99.91      128.87      4.79 o 
   5  -4   1     4340.44     4379.13     48.89 o 
   6  -4   1       21.45       21.12      2.72 o 
   7  -4   1     3683.31     3574.15     44.72 o 
   8  -4   1        0.71       -0.33      1.87 o 
   9  -4   1     1721.03     1692.05     21.33 o 
  10  -4   1        4.84        2.45      2.16 o 
  11  -4   1     1217.44     1276.81     17.28 o 
  12  -4   1     1631.23     1618.95     21.18 o 
  13  -4   1      908.68      859.89     18.47 o 
 -12  -3   1      696.30      702.26     18.88 o 
 -11  -3   1        1.95       -0.04      4.65 o 
 -10  -3   1     1542.65     1551.88     28.71 o 
  -9  -3   1       21.91       18.20      4.81 o 
  -8  -3   1     5740.74     5600.48     72.72 o 
  -7  -3   1      279.27      275.01      7.84 o 
  -6  -3   1     1544.85     1474.51     20.92 o 
  -5  -3   1       16.31       23.50      2.30 o 
  -4  -3   1    13038.52    13337.62    222.41 o 
  -3  -3   1        3.97        5.41      2.77 o 
  -2  -3   1     6205.47     6090.36    122.91 o 
  -1  -3   1     1816.99     1913.86     37.19 o 
   0  -3   1    43106.45    43416.14    661.17 o 
   1  -3   1      760.91      738.60     14.37 o 
   2  -3   1    55749.89    56579.45   1225.32 o 
   3  -3   1      638.98      675.47     13.42 o 
   4  -3   1      620.92      524.69      7.27 o 
   5  -3   1     1239.71     1544.26     20.30 o 
   6  -3   1     6067.47     6276.90     70.55 o 
   7  -3   1      875.72      790.22     11.36 o 
   8  -3   1     1510.60     1479.90     17.98 o 
   9  -3   1     1016.66     1016.86     14.03 o 
  10  -3   1      583.36      602.46     10.95 o 
  11  -3   1      122.26      149.60      5.77 o 
  12  -3   1      159.89      156.68      7.59 o 
  13  -3   1      666.73      696.48     32.07 o 
 -12  -2   1        7.65        2.72      5.20 o 
 -11  -2   1     3027.65     3097.50     49.53 o 
 -10  -2   1        0.28       -0.78      3.93 o 
  -9  -2   1     2612.31     2628.16     37.76 o 
  -8  -2   1      296.01      277.65     11.87 o 
  -7  -2   1     2668.61     2631.90     31.93 o 
  -6  -2   1       73.58       83.88      3.98 o 
  -5  -2   1    11171.08    11102.36    179.74 o 
  -4  -2   1      792.55      841.81     17.86 o 
  -3  -2   1     3155.55     3294.46     78.62 o 
  -2  -2   1     5853.80     5927.11     93.09 o 
  -1  -2   1     3971.99     3953.07    124.72 o 
   0  -2   1       15.14       10.11      1.47 o 
   1  -2   1     4257.93     4523.16    138.95 o 
   2  -2   1    19513.86    19678.75    268.00 o 
   3  -2   1     1736.28     1724.05     23.30 o 
   4  -2   1      996.55      934.83     14.15 o 
   5  -2   1     9618.28    10022.66    119.65 o 
   6  -2   1     8784.98     9100.84     91.34 o 
   7  -2   1     1586.05     1755.91     20.43 o 
   8  -2   1     3573.86     3562.94     38.75 o 
   9  -2   1      751.76      723.62     14.59 o 
  10  -2   1     1012.64     1067.13     15.44 o 
  11  -2   1      394.36      364.81     10.77 o 
  12  -2   1      749.90      709.77     18.77 o 
  13  -2   1       51.50       43.24      6.99 o 
 -13  -1   1      370.60      392.84     18.62 o 
 -12  -1   1      356.30      359.94     13.09 o 
 -11  -1   1       52.71       48.47      6.00 o 
 -10  -1   1     2894.71     2919.53     45.71 o 
  -9  -1   1      770.91      769.01     14.84 o 
  -8  -1   1     1922.27     1937.48     24.99 o 
  -7  -1   1      386.19      396.87      8.29 o 
  -6  -1   1     3798.90     3686.26     41.91 o 
  -5  -1   1     4138.04     4079.42     57.10 o 
  -4  -1   1     3348.80     3329.25     39.38 o 
  -3  -1   1    20357.86    20022.58    348.45 o 
  -2  -1   1      277.50      276.81      6.63 o 
  -1  -1   1      590.45      682.91     35.31 o 
   0  -1   1      830.56      829.32     11.95 o 
   1  -1   1      905.71      902.98     12.40 o 
   2  -1   1      265.95      231.90      5.56 o 
   3  -1   1    35389.36    35177.93    590.77 o 
   4  -1   1      272.30      274.42      7.44 o 
   5  -1   1     4270.45     4220.94     58.55 o 
   6  -1   1      443.70      553.34      9.39 o 
   7  -1   1     3662.87     3889.26     43.79 o 
   8  -1   1        0.79       -2.27      2.04 o 
   9  -1   1     4305.10     4224.40     52.31 o 
  10  -1   1        3.96       -0.76      2.98 o 
  11  -1   1     1078.66     1063.12     19.79 o 
  12  -1   1        8.22        8.28      4.42 o 
  13  -1   1     1607.88     1665.98     34.09 o 
 -13   0   1       34.89       33.03      7.64 o 
 -12   0   1       76.10       74.95      6.93 o 
 -11   0   1       51.63       53.29      5.92 o 
 -10   0   1     2595.77     2585.20     34.64 o 
  -9   0   1       22.87       27.24      3.14 o 
  -8   0   1     2945.59     3023.42     33.82 o 
  -7   0   1      971.31      892.87     13.91 o 
  -6   0   1      360.82      364.70      7.68 o 
  -5   0   1     4456.45     4536.01     56.83 o 
  -4   0   1     6682.24     6714.92     81.78 o 
  -3   0   1        7.66        7.14      2.05 o 
  -2   0   1     1169.88     1218.89     16.34 o 
  -1   0   1     4648.77     4380.22     89.16 o 
   1   0   1       16.62       -3.13      2.09 o 
   2   0   1    40770.17    40092.73    613.78 o 
   3   0   1     1795.76     1861.69     25.88 o 
   4   0   1     1318.72     1268.04     17.75 o 
   5   0   1       57.36       60.65      3.60 o 
   6   0   1     1795.73     1688.96     22.45 o 
   7   0   1     1667.80     1790.02     23.87 o 
   8   0   1     3780.70     3750.54     43.48 o 
   9   0   1      529.41      489.93     10.62 o 
  10   0   1     1910.42     1934.81     32.39 o 
  11   0   1       64.56       66.28      7.41 o 
  12   0   1     2678.07     2713.18     40.96 o 
  13   0   1      412.98      433.07     17.16 o 
 -13   1   1      235.58      242.99     11.63 o 
 -12   1   1      523.71      520.98     16.18 o 
 -11   1   1     1159.77     1185.56     20.83 o 
 -10   1   1     1600.57     1525.19     23.30 o 
  -9   1   1     2299.09     2362.71     29.35 o 
  -8   1   1        2.29        0.64      2.85 o 
  -7   1   1     1732.48     1670.36     20.90 o 
  -6   1   1     1357.26     1439.17     19.16 o 
  -5   1   1     4812.64     4909.83     56.56 o 
  -4   1   1     9064.28     8999.25    106.74 o 
  -3   1   1     6898.75     6713.15    103.08 o 
  -2   1   1    22635.13    20396.97    357.20 o 
  -1   1   1    19080.65    18842.20    241.13 o 
   0   1   1      116.12       78.31      3.47 o 
   1   1   1      220.07      257.57      8.51 o 
   2   1   1     5947.53     6813.35    471.89 o 
   3   1   1    16910.47    16497.29    387.12 o 
   4   1   1      824.38      816.44     15.39 o 
   5   1   1     1845.00     1900.73     26.23 o 
   6   1   1        1.10        4.82      2.10 o 
   7   1   1     4107.84     4236.22     51.67 o 
   8   1   1       22.45       19.82      3.33 o 
   9   1   1      815.97      799.23     16.91 o 
  10   1   1     1269.76     1298.55     22.54 o 
  11   1   1      560.57      572.45     18.04 o 
  12   1   1     1965.88     1997.28     47.18 o 
 -13   2   1        8.91        8.01      5.40 o 
 -12   2   1      949.19      991.49     20.97 o 
 -11   2   1     1041.12      986.69     17.10 o 
 -10   2   1     1225.83     1179.48     19.95 o 
  -9   2   1        0.31        2.14      2.29 o 
  -8   2   1     5100.78     5077.15     56.58 o 
  -7   2   1      233.81      293.02      6.06 o 
  -6   2   1     1051.61      984.70     12.94 o 
  -5   2   1      719.18      821.38     12.09 o 
  -4   2   1    35885.70    34465.07    630.32 o 
  -3   2   1      971.53      949.30     13.57 o 
  -2   2   1     1587.16     1668.77     24.03 o 
  -1   2   1      136.31      127.92      3.07 o 
   0   2   1     1187.95     1284.08     18.77 o 
   1   2   1     8641.90     8586.42    317.56 o 
   2   2   1     5944.02     6141.31    156.79 o 
   3   2   1      865.00      792.76     13.35 o 
   4   2   1     2253.55     2142.80     34.74 o 
   5   2   1     2788.66     2784.90     44.69 o 
   6   2   1     3990.24     3929.81     47.97 o 
   7   2   1     3318.12     3341.80     42.23 o 
   8   2   1     1569.32     1531.28     26.31 o 
   9   2   1      417.56      396.63     12.08 o 
  10   2   1        3.10        7.28      4.03 o 
  11   2   1      345.10      372.48     13.05 o 
  12   2   1       52.58       59.16      7.09 o 
 -13   3   1      499.86      535.14     16.46 o 
 -12   3   1        5.47        0.28      4.45 o 
 -11   3   1     2237.25     2139.50     27.44 o 
 -10   3   1      163.98      166.85      6.14 o 
  -9   3   1     2588.33     2629.36     31.47 o 
  -8   3   1       77.47       76.30      3.37 o 
  -7   3   1      541.29      465.82      7.35 o 
  -6   3   1      480.35      405.60      7.55 o 
  -5   3   1     7415.49     7533.81     96.31 o 
  -4   3   1      629.30      641.32     10.10 o 
  -3   3   1    12667.12    12735.08    159.51 o 
  -2   3   1    12114.73    12182.86    165.97 o 
  -1   3   1      649.53      617.62     11.14 o 
   0   3   1     5654.39     5504.37    114.90 o 
   1   3   1    13164.85    12801.42    163.85 o 
   2   3   1     4441.43     4550.73     74.66 o 
   3   3   1     3024.54     3113.96     55.00 o 
   4   3   1      375.41      273.65      7.40 o 
   5   3   1     1023.23     1015.68     21.91 o 
   6   3   1     2543.24     2564.40     33.52 o 
   7   3   1       21.80       16.86      3.38 o 
   8   3   1       53.72       52.54      4.81 o 
   9   3   1      936.46      963.65     18.43 o 
  10   3   1      981.05     1015.64     21.28 o 
  11   3   1      438.70      496.82     19.69 o 
  12   3   1      975.14     1022.96     23.76 o 
 -13   4   1       60.41       54.59     10.76 o 
 -12   4   1      591.55      575.63     13.26 o 
 -11   4   1      133.55      137.29      6.53 o 
 -10   4   1     3614.16     3690.46     45.19 o 
  -9   4   1     1839.23     1861.69     23.43 o 
  -8   4   1     2742.45     2661.17     33.06 o 
  -7   4   1      873.19      850.20     14.26 o 
  -6   4   1     1789.66     1633.21     21.72 o 
  -5   4   1     1616.89     1555.67     21.90 o 
  -4   4   1     6908.23     7150.98     90.88 o 
  -3   4   1     2856.96     2832.83     36.81 o 
  -2   4   1     2512.70     2433.87     39.21 o 
  -1   4   1     3547.32     3468.75     55.84 o 
   0   4   1     1607.27     1521.00     28.45 o 
   1   4   1     8482.79     8267.56    155.78 o 
   2   4   1      188.34      159.13      5.87 o 
   3   4   1     7683.78     7593.45     90.05 o 
   4   4   1       24.01       10.44      1.84 o 
   5   4   1     5476.85     5599.39    116.07 o 
   6   4   1     1456.78     1482.92     25.31 o 
   7   4   1     1034.18     1021.23     27.50 o 
   8   4   1     1917.83     1890.61     29.53 o 
   9   4   1     1344.15     1355.85     23.74 o 
  10   4   1       97.09       85.16      7.50 o 
  11   4   1     1189.06     1254.86     27.23 o 
 -14   5   1      384.96      417.52     13.08 o 
 -13   5   1      506.76      512.22     12.78 o 
 -12   5   1      191.52      200.56      7.33 o 
 -11   5   1      225.08      257.53      9.73 o 
 -10   5   1     1085.11     1141.27     18.37 o 
  -9   5   1     1813.65     1713.54     24.49 o 
  -8   5   1     1867.35     1926.02     26.19 o 
  -7   5   1     3117.56     3105.33     39.21 o 
  -6   5   1     3811.85     3830.15     46.96 o 
  -5   5   1      224.97      195.05      4.50 o 
  -4   5   1    11909.93    12178.49    153.37 o 
  -3   5   1      673.24      628.16     10.83 o 
  -2   5   1     1227.71     1174.41     18.20 o 
  -1   5   1     1864.59     1993.24     29.24 o 
   0   5   1     3214.98     3112.22     41.88 o 
   1   5   1        0.77       -0.17      2.18 o 
   2   5   1     8015.86     8204.59    158.62 o 
   3   5   1       81.37       99.25      4.58 o 
   4   5   1     3235.31     3039.95     36.28 o 
   5   5   1       14.38        3.78      2.91 o 
   6   5   1    11873.62    11862.82    177.11 o 
   7   5   1      582.71      563.79     14.04 o 
   8   5   1     3908.18     3919.20     59.43 o 
   9   5   1      196.65      210.96      9.50 o 
  10   5   1      557.77      558.90     17.86 o 
  11   5   1      137.84      154.01     11.28 o 
 -14   6   1      261.77      253.54      8.21 o 
 -13   6   1      308.55      312.27      9.39 o 
 -12   6   1      293.01      310.03     12.85 o 
 -11   6   1      872.13      895.59     18.06 o 
 -10   6   1        5.65       -0.15      2.39 o 
  -9   6   1     2082.16     2033.56     27.83 o 
  -8   6   1      328.36      361.38      7.81 o 
  -7   6   1     2952.52     2955.69     37.27 o 
  -6   6   1      762.61      919.86     13.06 o 
  -5   6   1    20437.11    21141.90    267.27 o 
  -4   6   1      250.77      275.55      6.11 o 
  -3   6   1     8625.52     9032.80    161.42 o 
  -2   6   1      130.75      122.74      4.62 o 
  -1   6   1     9287.20     9251.92    118.82 o 
   0   6   1      489.47      538.68     11.46 o 
   1   6   1    12470.59    12819.23    173.55 o 
   2   6   1      170.71      235.21      8.40 o 
   3   6   1     6244.42     6474.39    235.53 o 
   4   6   1      764.46      746.66     14.02 o 
   5   6   1     1171.62     1092.80     20.45 o 
   6   6   1      915.27      899.56     20.67 o 
   7   6   1     2165.13     2083.50     47.47 o 
   8   6   1      320.32      356.73     14.87 o 
   9   6   1      542.54      558.26     20.61 o 
  10   6   1      446.45      415.68     17.80 o 
 -13   7   1       28.25       24.52      3.00 o 
 -12   7   1     1745.00     1747.59     23.67 o 
 -11   7   1      773.83      763.99     12.20 o 
 -10   7   1     4857.67     4743.02     55.05 o 
  -9   7   1      413.39      402.73      9.51 o 
  -8   7   1     3540.32     3353.94     46.39 o 
  -7   7   1      798.38      851.61     14.03 o 
  -6   7   1     3711.16     3751.80     46.51 o 
  -5   7   1        2.81        5.14      1.41 o 
  -4   7   1     5079.39     5036.03     65.71 o 
  -3   7   1     1820.94     1925.18     32.54 o 
  -2   7   1     5195.89     5018.35     80.57 o 
  -1   7   1     1456.35     1479.88     21.27 o 
   0   7   1     4593.70     4563.60     60.95 o 
   1   7   1      983.58      980.22     16.35 o 
   2   7   1     1950.87     1869.29     31.68 o 
   3   7   1     2677.81     2701.14     40.66 o 
   4   7   1     1454.26     1520.21     38.39 o 
   5   7   1     1172.48     1166.10     25.69 o 
   6   7   1      809.08      829.31     26.20 o 
   7   7   1     1872.75     1790.11     88.79 o 
   8   7   1     1188.56     1128.60     28.95 o 
   9   7   1      337.22      331.75     16.15 o 
  10   7   1       17.35        9.94      7.55 o 
 -13   8   1      445.99      461.27     12.63 o 
 -12   8   1      186.83      190.25      8.05 o 
 -11   8   1     1458.50     1448.54     24.28 o 
 -10   8   1      577.76      544.84     11.82 o 
  -9   8   1      115.35      128.77      5.37 o 
  -8   8   1      899.31      888.08     15.01 o 
  -7   8   1     1120.09     1045.28     16.51 o 
  -6   8   1      398.77      414.22      7.29 o 
  -5   8   1     1945.11     1958.96     25.39 o 
  -4   8   1      697.18      679.12     12.09 o 
  -3   8   1     4137.31     4296.89     55.76 o 
  -2   8   1      401.73      380.25      8.21 o 
  -1   8   1       23.70       64.15      3.46 o 
   0   8   1     5907.03     5742.53     70.67 o 
   1   8   1      161.21      137.56      5.95 o 
   2   8   1     1072.15     1064.62     18.59 o 
   3   8   1     1062.28     1059.74     29.84 o 
   4   8   1     3657.96     3431.51     77.67 o 
   5   8   1     1164.55     1119.29     29.51 o 
   6   8   1     1951.75     1903.09     47.76 o 
   7   8   1      281.48      260.21     16.46 o 
   8   8   1     1642.73     1615.91     37.80 o 
   9   8   1      245.65      245.34     14.78 o 
 -13   9   1       80.28       95.39      6.21 o 
 -12   9   1       49.27       55.53      4.83 o 
 -11   9   1       13.72       10.86      4.27 o 
 -10   9   1     1031.52     1011.21     17.56 o 
  -9   9   1       34.69       35.65      3.85 o 
  -8   9   1      432.16      429.51     10.47 o 
  -7   9   1      637.11      632.87     11.08 o 
  -6   9   1      876.01      820.86     12.34 o 
  -5   9   1     2078.80     2071.80     31.54 o 
  -4   9   1      650.73      657.68     12.20 o 
  -3   9   1     4749.42     4930.06     69.86 o 
  -2   9   1        4.28        8.20      2.57 o 
  -1   9   1     3671.25     3640.20     60.69 o 
   0   9   1      219.12      227.94      6.02 o 
   1   9   1     1523.23     1541.40     21.24 o 
   2   9   1     1006.75     1053.96     22.25 o 
   3   9   1     1593.41     1553.95     30.69 o 
   4   9   1        0.95        0.79      5.06 o 
   5   9   1     2958.94     2961.93     56.13 o 
   6   9   1       31.32       30.74      7.66 o 
   7   9   1     1044.06      997.87     32.42 o 
   8   9   1      170.86      159.88     12.53 o 
   9   9   1     1673.43     1745.81     49.53 o 
 -13  10   1      250.06      248.85      8.71 o 
 -12  10   1      369.63      377.19      9.92 o 
 -11  10   1      661.87      681.14     13.41 o 
 -10  10   1     2240.35     2215.20     32.57 o 
  -9  10   1      470.33      445.43      9.15 o 
  -8  10   1     7107.06     7005.67     91.87 o 
  -7  10   1       86.56       82.48      3.58 o 
  -6  10   1     3223.01     3186.68     43.52 o 
  -5  10   1      769.62      779.88     13.98 o 
  -4  10   1     2306.34     2287.12     31.58 o 
  -3  10   1      596.87      595.75     11.70 o 
  -2  10   1     2548.66     2474.04     34.91 o 
  -1  10   1      505.48      510.32      9.69 o 
   0  10   1     7481.52     7583.30     87.20 o 
   1  10   1       74.63       74.73      4.09 o 
   2  10   1      843.40      828.30     16.39 o 
   3  10   1     1031.68     1034.45     22.68 o 
   4  10   1     1867.19     1767.53     34.27 o 
   5  10   1      380.30      356.07     12.32 o 
   6  10   1     2442.77     2324.14     57.55 o 
   7  10   1       41.57       47.47     11.58 o 
   8  10   1      360.58      331.22     21.15 o 
 -13  11   1     1134.72     1144.72     27.93 o 
 -12  11   1       11.43        8.54      5.52 o 
 -11  11   1     1175.28     1133.84     25.77 o 
 -10  11   1      216.74      208.68      9.52 o 
  -9  11   1     1231.46     1205.99     25.45 o 
  -8  11   1       82.61       70.25      7.34 o 
  -7  11   1      788.83      811.25     13.47 o 
  -6  11   1       47.52       52.32      3.20 o 
  -5  11   1     3492.70     3510.65     46.78 o 
  -4  11   1      254.92      237.16      6.62 o 
  -3  11   1      824.83      778.40     16.70 o 
  -2  11   1      162.16      177.54      9.54 o 
  -1  11   1     3598.60     3611.90     51.22 o 
   0  11   1     1775.67     1769.22     23.79 o 
   1  11   1     5016.99     4940.32     63.43 o 
   2  11   1       57.04       70.93      7.16 o 
   3  11   1     1086.61     1035.20     23.26 o 
   4  11   1      402.83      372.68     13.78 o 
   5  11   1      625.26      663.28     17.73 o 
   6  11   1      105.53      101.02     12.07 o 
   7  11   1     1084.00     1020.18     34.61 o 
 -12  12   1      728.27      710.13     19.65 o 
 -11  12   1       14.81       18.39      4.91 o 
 -10  12   1     1835.38     1774.94     35.32 o 
  -9  12   1       99.63      100.30      6.60 o 
  -8  12   1      163.03      170.96      7.99 o 
  -7  12   1      137.75      149.87      8.07 o 
  -6  12   1     2277.93     2244.19     31.23 o 
  -5  12   1      128.63      132.79      5.41 o 
  -4  12   1     3561.97     3474.04     51.41 o 
  -3  12   1      204.11      220.01      8.00 o 
  -2  12   1     1781.69     1713.70     26.54 o 
  -1  12   1     1462.31     1425.24     23.99 o 
   0  12   1      647.86      692.59     13.66 o 
   1  12   1      597.29      569.96     13.85 o 
   2  12   1      670.40      673.08     30.86 o 
   3  12   1     1168.10     1181.74     36.79 o 
   4  12   1     1322.14     1292.81     28.58 o 
   5  12   1      213.24      240.12     11.96 o 
   6  12   1      671.49      633.78     44.59 o 
   7  12   1     1292.58     1327.52     57.02 o 
 -12  13   1       24.14       30.90      5.92 o 
 -11  13   1      166.05      179.33     11.52 o 
 -10  13   1      152.14      151.74      8.34 o 
  -9  13   1     1395.62     1427.96     32.81 o 
  -8  13   1       13.39        6.49      3.95 o 
  -7  13   1     3581.29     3517.46     70.04 o 
  -6  13   1     2541.82     2446.72     34.25 o 
  -5  13   1      101.26      117.60      5.23 o 
  -4  13   1     1207.25     1222.78     21.42 o 
  -3  13   1      927.40      940.21     18.06 o 
  -2  13   1     1991.42     1937.21     30.43 o 
  -1  13   1      270.67      281.35      9.16 o 
   0  13   1      749.75      772.35     18.58 o 
   1  13   1     1242.98     1197.75     26.41 o 
   2  13   1     1851.33     1750.90     30.19 o 
   3  13   1      451.28      443.47     15.32 o 
   4  13   1     2096.70     2163.11     38.52 o 
   5  13   1      200.25      202.32     11.98 o 
   6  13   1     1008.82      983.80     34.29 o 
 -11  14   1      370.73      379.09     13.16 o 
 -10  14   1      258.57      265.26     13.97 o 
  -9  14   1      340.41      345.97     12.66 o 
  -8  14   1      372.63      422.29     14.59 o 
  -7  14   1     3953.16     3792.80     63.50 o 
  -6  14   1       54.38       70.33      4.08 o 
  -5  14   1      412.63      421.38     10.20 o 
  -4  14   1      411.53      431.83     15.99 o 
  -3  14   1      875.99      929.26     24.27 o 
  -2  14   1      535.50      542.67     14.46 o 
  -1  14   1      805.15      836.02     19.14 o 
   0  14   1      618.17      594.49     21.67 o 
   1  14   1     1398.60     1361.45     37.05 o 
   2  14   1       16.74       14.06      4.22 o 
   3  14   1     2103.42     2169.61     42.14 o 
   4  14   1       19.48       28.18      6.29 o 
   5  14   1      964.69     1042.18     43.36 o 
 -11  15   1      140.64      154.29      9.90 o 
 -10  15   1      263.70      272.69     11.58 o 
  -9  15   1        2.58        0.36      4.74 o 
  -8  15   1     1231.91     1255.26     25.35 o 
  -7  15   1      382.96      351.93     12.34 o 
  -6  15   1     1466.17     1451.01     24.15 o 
  -5  15   1       78.47       86.96      5.31 o 
  -4  15   1     1366.95     1404.18     23.04 o 
  -3  15   1        0.04        2.15      5.03 o 
  -2  15   1     1742.85     1796.19     36.33 o 
  -1  15   1        9.62       11.23      4.51 o 
   0  15   1     1151.61     1176.14     33.47 o 
   1  15   1      415.35      433.34     27.51 o 
   2  15   1      623.59      669.49     17.36 o 
   3  15   1      171.49      177.37     11.35 o 
 -10  16   1       36.17       29.90      4.49 o 
  -9  16   1      259.68      287.91     10.22 o 
  -8  16   1       42.07       44.03      5.48 o 
  -7  16   1     1885.96     1851.04     39.24 o 
  -6  16   1       21.61       17.91      3.16 o 
  -5  16   1     1081.12     1046.21     18.37 o 
  -4  16   1      248.48      249.44      9.23 o 
  -3  16   1     1225.17     1210.12     26.81 o 
  -2  16   1        0.61        1.57      4.35 o 
  -1  16   1     1696.26     1682.13     42.94 o 
   0  16   1      403.93      399.19     25.78 o 
   1  16   1      408.59      373.77     17.64 o 
   2  16   1        1.60       -3.55      8.13 o 
  -8  17   1       87.64       99.69      6.39 o 
  -7  17   1      174.04      192.01      9.06 o 
  -6  17   1     1130.62     1105.84     18.60 o 
  -5  17   1      164.47      164.75      8.52 o 
  -4  17   1      918.83      941.80     22.36 o 
  -3  17   1      551.95      538.17     19.97 o 
  -2  17   1      655.49      634.47     32.47 o 
  -1  17   1      429.66      458.67     27.62 o 
   0  17   1      407.43      423.10     21.13 o 
  -6  18   1      722.57      715.16     16.76 o 
  -5  18   1      193.10      188.22     11.29 o 
  -4  18   1      623.76      633.64     18.20 o 
  -3  18   1      622.84      638.11     18.89 o 
   2 -18   2      894.75      918.73     29.92 o 
   3 -18   2      136.00      145.88      8.73 o 
   4 -18   2     1045.67     1016.11     22.89 o 
   5 -18   2        0.47       -0.59      5.94 o 
   6 -18   2     1259.20     1238.70     29.92 o 
  -1 -17   2     1310.41     1382.65     48.15 o 
   0 -17   2      117.91      115.52     25.97 o 
   1 -17   2     1072.29     1047.28     25.71 o 
   2 -17   2       15.84       12.21      4.67 o 
   3 -17   2     1580.70     1691.41     33.61 o 
   4 -17   2      165.75      148.61      6.68 o 
   5 -17   2      274.97      278.96     12.65 o 
   6 -17   2       23.92       15.39      4.40 o 
   7 -17   2     1239.26     1208.82     26.07 o 
   8 -17   2      453.00      473.61     16.51 o 
  -3 -16   2      126.18      153.55     11.73 o 
  -2 -16   2     1431.59     1585.53     34.51 o 
  -1 -16   2       17.61       13.12      9.28 o 
   0 -16   2      426.29      422.50     22.35 o 
   1 -16   2       90.52       90.03      7.61 o 
   2 -16   2     2308.23     2239.90     42.62 o 
   3 -16   2      120.46      117.74      7.47 o 
   4 -16   2     2162.15     2199.52     34.91 o 
   5 -16   2       33.76       21.04      4.58 o 
   6 -16   2      962.70      917.81     21.61 o 
   7 -16   2     1220.76     1174.74     24.72 o 
   8 -16   2      507.72      509.42     16.35 o 
   9 -16   2        1.49        6.29      3.81 o 
  -4 -15   2       45.83       46.55      8.90 o 
  -3 -15   2      787.85      850.93     18.57 o 
  -2 -15   2       82.85       89.46      8.74 o 
  -1 -15   2      741.29      714.49     24.92 o 
   0 -15   2      461.50      447.68     15.36 o 
   1 -15   2     1478.24     1508.37     31.57 o 
   2 -15   2     1185.48     1109.44     24.15 o 
   3 -15   2       60.60       84.23      5.30 o 
   4 -15   2      978.51      970.69     17.54 o 
   5 -15   2     1767.24     1694.04     36.76 o 
   6 -15   2     1575.88     1597.52     32.52 o 
   7 -15   2      377.86      392.05     14.76 o 
   8 -15   2      392.04      376.31     11.95 o 
   9 -15   2      415.32      465.01     13.14 o 
  10 -15   2      278.68      275.65     19.73 o 
  -5 -14   2      436.88      394.47     16.52 o 
  -4 -14   2      350.90      345.00     15.52 o 
  -3 -14   2      777.75      727.78     15.50 o 
  -2 -14   2     1368.17     1368.14     32.79 o 
  -1 -14   2      208.59      237.67     12.93 o 
   0 -14   2      872.60      846.48     21.24 o 
   1 -14   2      508.66      527.33     16.50 o 
   2 -14   2      226.26      234.82      8.24 o 
   3 -14   2      375.29      367.64      9.53 o 
   4 -14   2      105.74      138.28      5.43 o 
   5 -14   2      244.20      248.73      9.02 o 
   6 -14   2      178.36      179.98     12.52 o 
   7 -14   2     1117.83     1116.75     24.82 o 
   8 -14   2      404.33      386.11     10.71 o 
   9 -14   2     1090.19     1123.25     29.26 o 
  10 -14   2       25.57       20.01      5.52 o 
  11 -14   2      509.81      512.91     19.16 o 
  -6 -13   2      355.07      352.52     18.23 o 
  -5 -13   2      933.39      918.98     27.16 o 
  -4 -13   2     1255.17     1305.16     26.38 o 
  -3 -13   2      911.58      926.00     21.84 o 
  -2 -13   2        8.73       23.63      3.55 o 
  -1 -13   2        6.62        5.83      3.68 o 
   0 -13   2     3371.86     3243.85     64.92 o 
   1 -13   2      109.65      101.76      6.79 o 
   2 -13   2     2324.48     2227.35     35.39 o 
   3 -13   2      247.79      259.13      7.45 o 
   4 -13   2     2101.78     2161.81     32.50 o 
   5 -13   2       65.85       61.81      4.40 o 
   6 -13   2      934.17      941.05     19.41 o 
   7 -13   2      299.29      304.84      9.08 o 
   8 -13   2      804.24      826.60     22.40 o 
   9 -13   2      133.50      133.23      8.57 o 
  10 -13   2      939.43      934.56     59.28 o 
  11 -13   2      371.02      363.78     16.11 o 
  12 -13   2     1134.93     1095.98     31.88 o 
  -7 -12   2      692.76      683.93     27.85 o 
  -6 -12   2      162.75      162.06     11.22 o 
  -5 -12   2     2019.45     2126.48     41.25 o 
  -4 -12   2       50.71       29.92      5.26 o 
  -3 -12   2     3213.37     3209.28     45.28 o 
  -2 -12   2      507.83      477.79     11.67 o 
  -1 -12   2     3342.00     3462.13     47.36 o 
   0 -12   2        4.13        3.60      3.26 o 
   1 -12   2     3865.11     3824.74     57.24 o 
   2 -12   2       21.15       25.88      2.99 o 
   3 -12   2     1633.18     1568.41     24.85 o 
   4 -12   2      174.11      169.65      5.26 o 
   5 -12   2     4156.75     4123.93     74.71 o 
   6 -12   2      113.00      128.16      7.78 o 
   7 -12   2     3043.31     2997.63     79.11 o 
   8 -12   2      937.80      938.31     25.10 o 
   9 -12   2     1128.79     1105.10     28.25 o 
  10 -12   2        6.59        7.92      4.78 o 
  11 -12   2      863.81      845.96     30.82 o 
  12 -12   2        4.73       -1.27      3.93 o 
  -8 -11   2     1206.50     1219.41     38.92 o 
  -7 -11   2        9.21        6.92      8.05 o 
  -6 -11   2     1540.97     1632.34     34.22 o 
  -5 -11   2        0.91       -2.42      5.44 o 
  -4 -11   2     2870.48     2724.27     43.94 o 
  -3 -11   2      352.71      327.17     14.02 o 
  -2 -11   2     2227.89     2162.94     30.64 o 
  -1 -11   2        0.50        1.09      1.85 o 
   0 -11   2     2516.17     2563.98     37.64 o 
   1 -11   2      371.26      376.56     14.46 o 
   2 -11   2     1783.24     1776.70     28.07 o 
   3 -11   2      917.89      896.09     21.80 o 
   4 -11   2     2663.48     2656.67     34.97 o 
   5 -11   2      945.12      920.55     13.01 o 
   6 -11   2     1092.78     1101.21     35.77 o 
   7 -11   2       51.25       50.75      9.81 o 
   8 -11   2     1767.45     1790.48     43.79 o 
   9 -11   2        9.42       11.00      4.26 o 
  10 -11   2      602.45      622.13     17.76 o 
  11 -11   2      534.39      550.81     15.37 o 
  12 -11   2      519.24      553.54     13.95 o 
  -9 -10   2      953.84      933.96     33.99 o 
  -8 -10   2       35.76       30.44      9.26 o 
  -7 -10   2      714.10      671.90     37.72 o 
  -6 -10   2      410.12      382.21     14.32 o 
  -5 -10   2     2326.27     2238.98     41.45 o 
  -4 -10   2       17.37       13.85      4.07 o 
  -3 -10   2     3302.26     3054.43     63.15 o 
  -2 -10   2      294.16      330.14      7.88 o 
  -1 -10   2     1610.57     1611.05     20.50 o 
   0 -10   2      510.46      489.84      8.65 o 
   1 -10   2     3987.86     4156.09     55.01 o 
   2 -10   2      210.76      197.82      5.71 o 
   3 -10   2      909.69      877.87     13.18 o 
   4 -10   2     1298.61     1263.15     19.68 o 
   5 -10   2     1241.81     1283.86     20.78 o 
   6 -10   2     2463.94     2417.06     63.83 o 
   7 -10   2      677.77      735.54     27.65 o 
   8 -10   2       30.79       30.92      3.80 o 
   9 -10   2      117.99      114.32      6.09 o 
  10 -10   2      692.65      671.75     20.76 o 
  11 -10   2       46.91       34.54      5.29 o 
  12 -10   2     1216.04     1245.99     29.49 o 
  13 -10   2       44.90       38.53      5.61 o 
  -9  -9   2       11.32        8.67      8.41 o 
  -8  -9   2     1297.65     1223.13     43.24 o 
  -7  -9   2      582.68      564.23     22.83 o 
  -6  -9   2     1702.51     1678.56     43.80 o 
  -5  -9   2      328.55      332.13     12.02 o 
  -4  -9   2     1460.42     1486.82     26.39 o 
  -3  -9   2      846.89      834.42     14.52 o 
  -2  -9   2     1567.27     1661.24     24.93 o 
  -1  -9   2     2680.23     2734.00     34.00 o 
   0  -9   2      553.72      480.07      8.27 o 
   1  -9   2     1581.04     1580.71     22.65 o 
   2  -9   2      365.77      336.19      7.17 o 
   3  -9   2     6529.33     6679.76     84.70 o 
   4  -9   2      340.67      360.15      7.58 o 
   5  -9   2     3044.18     2820.89     89.47 o 
   6  -9   2      123.43      135.34     11.99 o 
   7  -9   2     6221.65     6169.36     99.62 o 
   8  -9   2       54.46       65.86      4.97 o 
   9  -9   2     3567.81     3489.07     60.68 o 
  10  -9   2      426.80      462.70     13.69 o 
  11  -9   2      755.14      775.03     22.58 o 
  12  -9   2       25.67       31.15      2.93 o 
  13  -9   2     1095.60     1140.16     17.38 o 
 -10  -8   2       77.96       65.35     11.42 o 
  -9  -8   2     1463.24     1501.25     43.31 o 
  -8  -8   2     1927.88     1907.57     49.64 o 
  -7  -8   2      643.48      584.49     22.60 o 
  -6  -8   2     1452.80     1457.20     29.67 o 
  -5  -8   2        6.89        3.68      4.12 o 
  -4  -8   2     5260.91     5227.73     78.06 o 
  -3  -8   2      207.58      216.79      7.03 o 
  -2  -8   2     5856.62     5813.60     73.93 o 
  -1  -8   2      117.46      157.20      4.66 o 
   0  -8   2      216.55      120.67      4.02 o 
   1  -8   2      270.11      262.02      5.71 o 
   2  -8   2     4300.91     4291.90     60.34 o 
   3  -8   2       23.10       18.97      1.28 o 
   4  -8   2     3199.03     3249.91     62.34 o 
   5  -8   2      335.75      414.99     17.20 o 
   6  -8   2     4141.60     4163.69     79.40 o 
   7  -8   2        6.51        5.27      1.76 o 
   8  -8   2     5334.48     5364.27     88.82 o 
   9  -8   2       48.48       45.78      3.06 o 
  10  -8   2     1768.48     1732.08     26.72 o 
  11  -8   2       55.34       55.71      3.99 o 
  12  -8   2      367.03      354.80     10.00 o 
  13  -8   2        6.64        3.66      4.70 o 
 -10  -7   2      414.97      410.99     21.99 o 
  -9  -7   2     1327.50     1419.15     40.88 o 
  -8  -7   2       95.71       71.67     11.09 o 
  -7  -7   2     3660.53     3481.48     78.03 o 
  -6  -7   2      209.92      205.09     10.82 o 
  -5  -7   2     1857.18     1740.68     32.24 o 
  -4  -7   2      352.23      375.81      9.32 o 
  -3  -7   2     7290.77     7127.75     90.25 o 
  -2  -7   2     1966.50     2040.96     30.10 o 
  -1  -7   2    16900.38    17604.91    212.87 o 
   0  -7   2       78.62       96.09      3.76 o 
   1  -7   2     2615.41     2465.48     47.18 o 
   2  -7   2      630.69      798.09     12.65 o 
   3  -7   2     4110.75     4072.67     94.47 o 
   4  -7   2     1109.60     1158.87     32.48 o 
   5  -7   2     9764.97    10086.84    224.85 o 
   6  -7   2       53.65       75.38      5.24 o 
   7  -7   2     1006.96      998.50     15.48 o 
   8  -7   2      900.44      856.17     14.29 o 
   9  -7   2      676.83      695.25     13.03 o 
  10  -7   2       44.56       46.46      3.59 o 
  11  -7   2      815.26      831.90     14.86 o 
  12  -7   2      325.07      363.15      9.85 o 
  13  -7   2      269.53      252.79      9.05 o 
 -11  -6   2        7.46       12.59      8.84 o 
 -10  -6   2      851.38      852.80     29.70 o 
  -9  -6   2       10.56        4.52      6.70 o 
  -8  -6   2      977.84     1011.05     25.55 o 
  -7  -6   2      425.58      392.20     13.79 o 
  -6  -6   2     5699.36     5624.64     73.58 o 
  -5  -6   2       46.27       33.15      3.96 o 
  -4  -6   2     1357.63     1276.49     24.19 o 
  -3  -6   2        3.51        3.68      2.83 o 
  -2  -6   2    17433.00    17545.76    230.36 o 
  -1  -6   2     1105.97     1220.27     19.07 o 
   0  -6   2     3764.16     3790.08     50.77 o 
   1  -6   2      763.36      759.59     16.72 o 
   2  -6   2     3567.08     3602.87     50.08 o 
   3  -6   2        3.45       13.12      6.01 o 
   4  -6   2     5498.84     5783.70    186.80 o 
   5  -6   2     1239.40     1122.16     24.45 o 
   6  -6   2      434.69      382.12      6.31 o 
   7  -6   2      474.07      399.01      9.00 o 
   8  -6   2      927.51      890.47     14.23 o 
   9  -6   2     3693.01     3715.30     47.98 o 
  10  -6   2     1210.24     1225.49     16.49 o 
  11  -6   2       62.95       71.16      3.35 o 
  12  -6   2       80.26       92.16      4.03 o 
  13  -6   2     1132.71     1157.29     16.65 o 
 -11  -5   2     1114.39     1059.51     39.41 o 
 -10  -5   2      122.10      117.20     11.96 o 
  -9  -5   2     1304.88     1281.55     25.02 o 
  -8  -5   2      102.11      103.05      8.19 o 
  -7  -5   2     4647.07     4522.88     72.03 o 
  -6  -5   2      640.65      645.82     13.91 o 
  -5  -5   2     2084.24     2191.49     29.34 o 
  -4  -5   2      410.11      360.47      7.73 o 
  -3  -5   2      423.77      358.71      7.91 o 
  -2  -5   2    17770.74    17577.22    228.16 o 
  -1  -5   2      606.64      577.82     10.29 o 
   0  -5   2     3452.83     3302.04     59.52 o 
   1  -5   2      579.45      554.78     10.36 o 
   2  -5   2     4555.85     4513.05     81.90 o 
   3  -5   2     1647.55     1746.88     43.33 o 
   4  -5   2     5871.92     5858.71    132.11 o 
   5  -5   2     1139.99     1127.42     15.16 o 
   6  -5   2     3486.76     3520.20     40.97 o 
   7  -5   2     2595.42     2727.91     30.28 o 
   8  -5   2     2358.16     2364.63     28.58 o 
   9  -5   2      259.51      254.55      5.53 o 
  10  -5   2     1898.53     1808.16     21.45 o 
  11  -5   2      206.30      237.88      6.35 o 
  12  -5   2     1051.14     1060.25     15.31 o 
  13  -5   2       19.28       15.09      3.13 o 
 -12  -4   2      843.55      835.01     26.13 o 
 -11  -4   2      176.32      184.87     11.61 o 
 -10  -4   2     1399.55     1412.46     27.12 o 
  -9  -4   2      125.60      144.11      8.05 o 
  -8  -4   2     1417.69     1392.21     22.68 o 
  -7  -4   2     3211.30     3292.34    102.41 o 
  -6  -4   2      631.39      639.12     13.45 o 
  -5  -4   2     5074.84     5331.08     59.82 o 
  -4  -4   2     2350.39     2356.41     30.06 o 
  -3  -4   2     1071.60     1013.04     14.42 o 
  -2  -4   2     5994.78     5729.39     71.21 o 
  -1  -4   2    16019.82    16274.44    258.54 o 
   0  -4   2    13210.79    12842.73    230.89 o 
   1  -4   2      158.11      152.26      4.68 o 
   2  -4   2      684.11      730.24     28.44 o 
   3  -4   2     3936.14     3733.34     69.36 o 
   4  -4   2       67.19       84.34      3.38 o 
   5  -4   2    11503.56    11886.36    129.22 o 
   6  -4   2      403.77      462.45      7.14 o 
   7  -4   2     4878.75     5068.98     51.24 o 
   8  -4   2      518.63      586.65      8.77 o 
   9  -4   2     4761.35     4650.82     48.42 o 
  10  -4   2       65.54       79.93      3.92 o 
  11  -4   2     2733.98     2772.13     31.74 o 
  12  -4   2      109.21       99.47      5.03 o 
  13  -4   2      885.20      895.97     18.84 o 
 -12  -3   2     1017.18     1034.80     26.03 o 
 -11  -3   2      175.51      185.96      9.91 o 
 -10  -3   2     1100.84     1070.71     22.04 o 
  -9  -3   2      342.11      348.58     11.13 o 
  -8  -3   2     6565.55     6506.95     83.31 o 
  -7  -3   2       93.91      126.27      5.84 o 
  -6  -3   2     1186.22     1084.07     18.79 o 
  -5  -3   2     1203.71     1205.29     15.37 o 
  -4  -3   2     3901.96     3929.44     56.61 o 
  -3  -3   2      107.99       67.43      3.11 o 
  -2  -3   2     3319.29     3230.98     40.99 o 
  -1  -3   2     4091.91     3964.02    109.37 o 
   0  -3   2    13444.80    13018.45    282.77 o 
   1  -3   2     4615.45     4791.22     85.83 o 
   2  -3   2    50205.16    50554.88    768.05 o 
   3  -3   2       10.98       12.81      2.16 o 
   4  -3   2     2453.42     2403.62     29.63 o 
   5  -3   2        8.90        3.63      1.61 o 
   6  -3   2      157.98       78.36      3.00 o 
   7  -3   2      329.34      315.94      5.95 o 
   8  -3   2     2924.22     2886.84     30.06 o 
   9  -3   2        4.81        9.06      2.44 o 
  10  -3   2      714.66      748.14     11.80 o 
  11  -3   2      742.07      742.34     12.37 o 
  12  -3   2      930.90      916.16     17.67 o 
  13  -3   2      142.77      146.84      8.71 o 
 -12  -2   2       75.96       88.27      7.83 o 
 -11  -2   2      307.44      330.11     11.91 o 
 -10  -2   2        2.77        3.51      4.09 o 
  -9  -2   2     4194.80     4210.90     56.68 o 
  -8  -2   2        3.44       -1.21      2.75 o 
  -7  -2   2      780.44      754.67     11.99 o 
  -6  -2   2      214.86      220.27      5.73 o 
  -5  -2   2     2296.34     2221.85     30.24 o 
  -4  -2   2       30.27       48.82      3.73 o 
  -3  -2   2    18861.03    19071.85    476.99 o 
  -2  -2   2     3766.13     3844.90     86.07 o 
  -1  -2   2     3310.41     3233.55     56.80 o 
   0  -2   2     4187.11     4097.40    109.92 o 
   1  -2   2     1030.63     1068.70     20.10 o 
   2  -2   2       88.45      108.87      4.33 o 
   3  -2   2     5732.52     5822.62     68.60 o 
   4  -2   2      260.01      247.05      6.02 o 
   5  -2   2     5740.20     5824.29     61.42 o 
   6  -2   2      952.92      936.54     12.51 o 
   7  -2   2     2470.40     2473.56     27.54 o 
   8  -2   2     1014.13     1000.34     13.66 o 
   9  -2   2     1036.33     1006.59     14.31 o 
  10  -2   2      127.06      129.02      5.39 o 
  11  -2   2      472.32      445.15     11.46 o 
  12  -2   2     1074.65     1053.22     21.75 o 
  13  -2   2      531.49      561.92     20.87 o 
 -13  -1   2       40.82       22.53      6.87 o 
 -12  -1   2      891.19      950.29     21.65 o 
 -11  -1   2      170.63      182.70     10.81 o 
 -10  -1   2      161.79      158.73      7.50 o 
  -9  -1   2      845.74      853.92     15.80 o 
  -8  -1   2     6954.94     6812.39     75.63 o 
  -7  -1   2      260.76      309.51      7.41 o 
  -6  -1   2     1995.26     1892.23     26.18 o 
  -5  -1   2      235.66      247.16      6.22 o 
  -4  -1   2     1856.65     1696.67     25.13 o 
  -3  -1   2      727.19      711.30     13.15 o 
  -2  -1   2    45467.09    48606.27   3398.34 o 
  -1  -1   2      402.40      369.18      6.90 o 
   0  -1   2       35.46       46.70      1.60 o 
   1  -1   2        6.99        4.93      1.16 o 
   2  -1   2    23101.44    23401.89    289.50 o 
   3  -1   2      990.81      979.77     13.33 o 
   4  -1   2     7898.28     8001.31     95.86 o 
   5  -1   2     4187.28     4230.97     49.64 o 
   6  -1   2      769.85      816.49     11.04 o 
   7  -1   2     3351.68     3311.56     36.08 o 
   8  -1   2      567.92      546.71      9.29 o 
   9  -1   2     2008.64     1952.14     25.45 o 
  10  -1   2      280.70      282.83      8.91 o 
  11  -1   2      670.68      680.49     16.79 o 
  12  -1   2        1.42       -2.01      4.10 o 
  13  -1   2     1377.76     1354.42     29.78 o 
 -13   0   2     2132.28     2090.45     46.37 o 
 -12   0   2      127.55      141.92      9.92 o 
 -11   0   2     1344.77     1409.91     23.96 o 
 -10   0   2        4.08       -1.38      3.21 o 
  -9   0   2     3845.91     3721.94     46.30 o 
  -8   0   2      684.42      709.44     10.85 o 
  -7   0   2     6264.43     6278.25     69.18 o 
  -6   0   2     2943.01     2935.38     35.73 o 
  -5   0   2       10.98       25.66      2.15 o 
  -4   0   2        4.81       11.93      1.50 o 
  -3   0   2    17115.96    17105.70    215.74 o 
  -2   0   2     7061.26     7353.42    159.92 o 
  -1   0   2       96.86       84.32      6.63 o 
   0   0   2     1463.52     1395.49     18.14 o 
   1   0   2     1161.58     1110.05     12.99 o 
   2   0   2    30474.43    29736.82    520.86 o 
   3   0   2     3823.41     3797.80     50.48 o 
   4   0   2      467.54      393.66      7.43 o 
   5   0   2        3.67        8.36      2.13 o 
   6   0   2     2581.90     2399.87     30.55 o 
   7   0   2        6.94       11.35      2.37 o 
   8   0   2     2646.69     2665.32     32.44 o 
   9   0   2        2.29        1.68      3.13 o 
  10   0   2      442.83      462.83     11.92 o 
  11   0   2      159.10      173.12     12.23 o 
  12   0   2      873.59      917.36     21.47 o 
 -13   1   2      159.61      144.19     11.51 o 
 -12   1   2      716.09      729.53     24.06 o 
 -11   1   2      201.32      226.79      8.64 o 
 -10   1   2      122.46      137.51      5.97 o 
  -9   1   2     2171.76     2183.26     25.95 o 
  -8   1   2     6166.27     6142.42     64.24 o 
  -7   1   2     5859.87     5979.94     62.05 o 
  -6   1   2       20.93       16.87      1.85 o 
  -5   1   2     2214.98     2191.21     25.02 o 
  -4   1   2     1282.78     1269.90     15.83 o 
  -3   1   2     3082.01     3211.83     41.87 o 
  -2   1   2    11230.38    10981.27    150.56 o 
  -1   1   2     3450.99     3248.18     45.15 o 
   0   1   2      276.11      316.25     11.45 o 
   1   1   2       14.37       21.34      3.95 o 
   2   1   2     1026.97     1083.38     24.88 o 
   3   1   2     6483.90     6184.97     91.09 o 
   4   1   2        1.78        2.97      2.27 o 
   5   1   2    11247.53    11599.75    170.55 o 
   6   1   2      248.41      286.37      7.39 o 
   7   1   2     2611.97     2644.48     31.92 o 
   8   1   2       92.94      106.18      5.41 o 
   9   1   2     1758.03     1771.55     30.14 o 
  10   1   2       52.52       60.11      5.96 o 
  11   1   2      852.06      871.05     17.10 o 
  12   1   2       44.30       43.67      7.37 o 
 -13   2   2      131.46      142.88      9.17 o 
 -12   2   2     1673.99     1685.84     30.10 o 
 -11   2   2       21.20       23.75      5.05 o 
 -10   2   2       53.52       54.22      3.67 o 
  -9   2   2      880.23      952.85     13.39 o 
  -8   2   2     1354.12     1371.84     18.06 o 
  -7   2   2      786.76      792.09     11.45 o 
  -6   2   2     4744.54     4629.14     50.74 o 
  -5   2   2      268.75      283.57      6.68 o 
  -4   2   2     5508.24     5381.12     70.34 o 
  -3   2   2        1.74       -0.01      1.63 o 
  -2   2   2    44785.81    44174.75    602.62 o 
  -1   2   2     1028.21     1040.56     19.06 o 
   0   2   2    26161.45    24831.63    446.99 o 
   1   2   2      103.69      136.17      7.35 o 
   2   2   2     6941.75     6475.65    104.12 o 
   3   2   2      789.69      851.80     23.75 o 
   4   2   2     6907.60     6596.86    261.45 o 
   5   2   2        0.84        3.29      2.40 o 
   6   2   2     6268.98     6415.22     76.56 o 
   7   2   2      261.44      250.57      7.34 o 
   8   2   2     6771.78     6599.80     92.25 o 
   9   2   2     1289.45     1323.70     24.67 o 
  10   2   2      818.04      820.90     17.21 o 
  11   2   2      516.60      515.11     16.67 o 
  12   2   2      655.56      670.84     17.06 o 
 -14   3   2       18.05       12.62      5.98 o 
 -13   3   2     1807.65     1822.47     35.55 o 
 -12   3   2      547.21      535.14     16.77 o 
 -11   3   2     2316.19     2297.21     31.58 o 
 -10   3   2      181.12      179.47      6.26 o 
  -9   3   2     4245.31     4261.93     46.02 o 
  -8   3   2        7.33        5.55      2.02 o 
  -7   3   2     4494.48     4525.12     64.59 o 
  -6   3   2      303.00      322.43      6.13 o 
  -5   3   2    33994.39    35536.57    415.70 o 
  -4   3   2      588.43      665.00     10.69 o 
  -3   3   2    15568.22    15582.55    368.43 o 
  -2   3   2     1601.93     1590.54     23.15 o 
  -1   3   2    14694.97    14515.65    179.65 o 
   0   3   2     1376.57     1333.24     23.10 o 
   1   3   2    10203.98    10180.31    148.16 o 
   2   3   2      150.27      123.11      6.52 o 
   3   3   2     4413.89     4537.00     72.30 o 
   4   3   2     1525.79     1572.91     27.18 o 
   5   3   2      241.73      226.38      9.15 o 
   6   3   2     1549.58     1486.64     23.20 o 
   7   3   2     1584.90     1562.63     26.68 o 
   8   3   2     1350.62     1407.75     23.56 o 
   9   3   2      628.63      648.90     14.73 o 
  10   3   2      480.75      460.82     14.39 o 
  11   3   2      743.12      771.49     19.60 o 
 -14   4   2     1468.70     1506.56     45.05 o 
 -13   4   2        0.76       -0.34      4.88 o 
 -12   4   2     1089.74     1130.92     20.14 o 
 -11   4   2        4.46       -0.13      3.09 o 
 -10   4   2     3082.78     3071.85     41.30 o 
  -9   4   2       91.34      100.71      4.75 o 
  -8   4   2     3159.32     3170.82     39.82 o 
  -7   4   2      727.36      788.19     11.03 o 
  -6   4   2      100.11       54.06      2.95 o 
  -5   4   2     3671.06     3975.47     52.23 o 
  -4   4   2     6951.63     6789.80     95.60 o 
  -3   4   2     4646.02     4631.42     59.62 o 
  -2   4   2     8194.36     7948.05    111.86 o 
  -1   4   2     5355.55     5254.65     73.45 o 
   0   4   2     1477.52     1395.46     21.99 o 
   1   4   2     2433.18     2322.75     30.15 o 
   2   4   2      933.60      872.17     28.11 o 
   3   4   2     3213.18     3118.82     74.24 o 
   4   4   2     1480.11     1489.37     23.88 o 
   5   4   2     2643.07     2622.00     69.90 o 
   6   4   2      132.94      144.74      7.85 o 
   7   4   2     2021.50     1921.30     32.16 o 
   8   4   2     1853.46     1780.78     28.48 o 
   9   4   2     2201.31     2188.94     47.68 o 
  10   4   2      308.69      319.82     11.69 o 
  11   4   2      604.29      605.15     17.57 o 
 -14   5   2       29.75       14.90      5.67 o 
 -13   5   2      514.19      514.15     12.85 o 
 -12   5   2      205.35      220.26      8.45 o 
 -11   5   2      505.12      475.65     11.02 o 
 -10   5   2      284.47      292.60      9.09 o 
  -9   5   2      882.91      866.11     14.55 o 
  -8   5   2      242.21      258.95      7.62 o 
  -7   5   2      216.23      167.90      4.66 o 
  -6   5   2       34.41       20.43      2.01 o 
  -5   5   2       52.59       40.42      2.47 o 
  -4   5   2     6146.40     6134.96     78.67 o 
  -3   5   2      404.17      333.49      6.87 o 
  -2   5   2     3380.83     3307.81     43.44 o 
  -1   5   2       53.20       56.96      2.81 o 
   0   5   2     4944.50     4890.69     64.50 o 
   1   5   2     1937.25     2019.13     35.51 o 
   2   5   2     9252.38     9424.13    124.07 o 
   3   5   2      424.05      366.07      9.07 o 
   4   5   2     3563.99     3604.63     42.23 o 
   5   5   2      406.06      458.18     12.01 o 
   6   5   2     5254.54     5202.13     96.13 o 
   7   5   2       57.27       54.62      5.58 o 
   8   5   2     1349.75     1408.36     26.71 o 
   9   5   2        2.20        5.81      4.39 o 
  10   5   2     1849.53     1783.96     36.65 o 
  11   5   2       43.45       33.02     12.43 o 
 -14   6   2      361.44      373.43     10.15 o 
 -13   6   2      551.90      594.40     13.42 o 
 -12   6   2       65.76       67.90      4.92 o 
 -11   6   2      602.12      607.48     12.34 o 
 -10   6   2      689.81      622.27     12.12 o 
  -9   6   2     2456.30     2352.67     31.74 o 
  -8   6   2      941.51      939.87     14.59 o 
  -7   6   2     1110.99     1092.42     15.96 o 
  -6   6   2        3.45        4.80      1.65 o 
  -5   6   2     4155.56     4068.25     49.55 o 
  -4   6   2        4.35        3.84      1.59 o 
  -3   6   2     8283.63     8350.69    116.92 o 
  -2   6   2     1573.41     1609.69     22.96 o 
  -1   6   2     4135.35     3957.62     77.97 o 
   0   6   2       12.93       23.64      2.41 o 
   1   6   2     9285.33     9669.92    125.59 o 
   2   6   2      158.28      188.56      9.05 o 
   3   6   2     1687.45     1669.03     26.63 o 
   4   6   2       75.49       57.56      5.02 o 
   5   6   2     2586.30     2635.83     44.84 o 
   6   6   2     1766.56     1797.68     34.16 o 
   7   6   2     1381.28     1336.98     44.12 o 
   8   6   2        4.94        8.48      5.81 o 
   9   6   2     1636.44     1634.69     33.45 o 
  10   6   2      172.44      185.95     13.27 o 
 -14   7   2      325.66      326.83      8.90 o 
 -13   7   2      222.98      228.35      7.19 o 
 -12   7   2      358.24      358.17      9.41 o 
 -11   7   2      515.73      514.02     10.86 o 
 -10   7   2     2448.45     2371.80     32.31 o 
  -9   7   2     2288.14     2285.39     30.65 o 
  -8   7   2     6165.69     6070.52     73.90 o 
  -7   7   2        5.28       14.97      1.93 o 
  -6   7   2     1007.56      943.93     13.67 o 
  -5   7   2        1.28        2.51      1.64 o 
  -4   7   2     1012.66      892.81     15.29 o 
  -3   7   2     1756.70     2008.26     30.78 o 
  -2   7   2     6085.39     6161.83     89.19 o 
  -1   7   2       20.47       11.50      1.94 o 
   0   7   2     6469.09     6224.56     82.37 o 
   1   7   2      200.50      250.36      9.47 o 
   2   7   2     4917.51     4701.21     60.47 o 
   3   7   2      171.28      173.40      9.35 o 
   4   7   2      651.08      633.52     21.79 o 
   5   7   2      450.79      431.71     12.05 o 
   6   7   2     1139.13     1163.68     45.46 o 
   7   7   2      928.67      920.43     29.32 o 
   8   7   2     1340.53     1338.73     32.86 o 
   9   7   2      412.69      375.91     17.69 o 
  10   7   2      345.15      352.26     18.57 o 
 -13   8   2     1853.23     1822.26     30.87 o 
 -12   8   2      189.32      180.73      7.96 o 
 -11   8   2      814.70      816.66     19.39 o 
 -10   8   2      163.61      155.26      6.63 o 
  -9   8   2      512.57      524.75     11.66 o 
  -8   8   2      291.57      263.37      7.12 o 
  -7   8   2     2755.59     2773.80     38.75 o 
  -6   8   2       28.46       35.70      2.98 o 
  -5   8   2     4455.65     4466.23     64.66 o 
  -4   8   2      386.94      389.69      8.52 o 
  -3   8   2     4196.65     4339.75     52.61 o 
  -2   8   2      723.71      817.83     13.61 o 
  -1   8   2     3732.38     3828.57     56.72 o 
   0   8   2      677.17      651.20     11.24 o 
   1   8   2     3640.71     3511.54     45.64 o 
   2   8   2      731.12      748.29     13.60 o 
   3   8   2     2291.32     2270.22     67.02 o 
   4   8   2       28.47       26.80      5.96 o 
   5   8   2      820.46      779.21     17.50 o 
   6   8   2     1253.48     1216.16     34.92 o 
   7   8   2     1195.07     1184.20     56.05 o 
   8   8   2     1098.88      987.42     27.62 o 
   9   8   2      105.06       91.24     10.31 o 
 -13   9   2       75.41       76.90      6.01 o 
 -12   9   2      669.01      667.41     14.66 o 
 -11   9   2       58.59       55.93      5.75 o 
 -10   9   2     1831.11     1821.78     28.36 o 
  -9   9   2      220.44      217.31      6.79 o 
  -8   9   2     3547.41     3511.68     48.52 o 
  -7   9   2      437.37      448.07      9.21 o 
  -6   9   2      931.14      922.70     13.90 o 
  -5   9   2     2266.41     2343.43     35.84 o 
  -4   9   2     4184.08     4169.70     61.04 o 
  -3   9   2     1155.77     1120.35     16.25 o 
  -2   9   2      108.09       79.53      3.56 o 
  -1   9   2     1975.78     2018.37     27.16 o 
   0   9   2      262.26      225.55      6.32 o 
   1   9   2      883.70      880.16     14.11 o 
   2   9   2      769.58      797.89     15.05 o 
   3   9   2     4280.01     4248.63     94.02 o 
   4   9   2     2933.75     2835.10     49.31 o 
   5   9   2      606.35      570.10     15.86 o 
   6   9   2        1.52        0.13      6.35 o 
   7   9   2     1171.04     1224.17     40.00 o 
   8   9   2      181.06      160.00     14.29 o 
   9   9   2     1140.57     1209.27     33.35 o 
 -13  10   2       25.68       23.08      4.12 o 
 -12  10   2      322.80      306.30     10.72 o 
 -11  10   2     1801.04     1782.64     28.26 o 
 -10  10   2     1317.72     1336.69     21.88 o 
  -9  10   2     1275.08     1270.08     20.53 o 
  -8  10   2      474.20      475.81      9.90 o 
  -7  10   2     2739.54     2698.77     34.91 o 
  -6  10   2      898.87      877.31     15.83 o 
  -5  10   2      224.99      217.64      6.51 o 
  -4  10   2     2030.67     1976.09     28.15 o 
  -3  10   2      276.10      271.74      8.44 o 
  -2  10   2     2266.86     2236.15     29.88 o 
  -1  10   2     2439.35     2472.33     36.44 o 
   0  10   2     3199.15     3276.03     51.77 o 
   1  10   2     2495.05     2475.88     32.28 o 
   2  10   2     3128.71     3159.46     52.34 o 
   3  10   2      435.83      414.23     13.25 o 
   4  10   2     3221.95     3179.94     55.04 o 
   5  10   2        2.80        8.05      4.43 o 
   6  10   2      314.82      323.31     18.61 o 
   7  10   2       65.42       77.20     11.96 o 
   8  10   2     1545.68     1571.56     38.86 o 
 -13  11   2      137.03      138.73      6.90 o 
 -12  11   2      446.83      491.69     14.59 o 
 -11  11   2      995.14     1003.64     17.75 o 
 -10  11   2        4.11        5.35      2.49 o 
  -9  11   2      955.04      913.33     15.34 o 
  -8  11   2      176.45      172.31      5.73 o 
  -7  11   2     3132.71     3160.21     47.61 o 
  -6  11   2     1415.66     1398.04     24.23 o 
  -5  11   2     2097.28     2044.50     29.16 o 
  -4  11   2       90.80       88.39      5.54 o 
  -3  11   2     1332.26     1366.49     21.41 o 
  -2  11   2     1049.72     1117.66     19.20 o 
  -1  11   2     6914.44     6622.34    126.10 o 
   0  11   2       56.36       58.11      3.80 o 
   1  11   2      910.84      909.97     16.25 o 
   2  11   2      218.70      222.03     12.31 o 
   3  11   2     2991.10     2993.89     52.20 o 
   4  11   2      655.82      600.61     17.55 o 
   5  11   2     2431.02     2543.19     53.30 o 
   6  11   2       45.62       29.07      8.83 o 
   7  11   2     1043.47     1147.91     37.24 o 
 -12  12   2     1089.89     1086.13     26.10 o 
 -11  12   2      134.00      143.01      9.12 o 
 -10  12   2     1260.11     1212.94     26.71 o 
  -9  12   2        7.05       11.77      2.86 o 
  -8  12   2      505.11      500.01     11.06 o 
  -7  12   2       60.67       74.18      4.31 o 
  -6  12   2     2551.71     2488.23     34.77 o 
  -5  12   2       11.57       11.82      2.66 o 
  -4  12   2     6530.88     6539.51     93.46 o 
  -3  12   2       19.51       24.79      4.39 o 
  -2  12   2     3793.62     3802.56     59.39 o 
  -1  12   2     2992.02     2993.73     44.14 o 
   0  12   2     1406.51     1382.59     20.23 o 
   1  12   2      540.47      533.85     12.77 o 
   2  12   2     1381.15     1359.81     41.21 o 
   3  12   2        2.46       -0.15      4.69 o 
   4  12   2      309.37      314.89     13.74 o 
   5  12   2      409.03      397.30     17.59 o 
   6  12   2      808.61      806.46     31.49 o 
 -12  13   2      162.62      168.64     10.11 o 
 -11  13   2     1298.65     1289.65     28.89 o 
 -10  13   2        1.92       -0.22      4.29 o 
  -9  13   2      858.93      894.98     23.64 o 
  -8  13   2       58.92       65.40      6.00 o 
  -7  13   2     1646.75     1663.48     24.71 o 
  -6  13   2       76.49       82.93      4.41 o 
  -5  13   2     1649.69     1625.83     26.89 o 
  -4  13   2     1310.70     1302.53     22.99 o 
  -3  13   2      169.51      171.06      8.32 o 
  -2  13   2       10.80        9.84      3.42 o 
  -1  13   2      525.69      527.19     13.37 o 
   0  13   2      659.03      677.77     16.76 o 
   1  13   2     1352.58     1382.49     26.40 o 
   2  13   2      658.33      670.60     20.41 o 
   3  13   2     2020.62     1855.96     37.19 o 
   4  13   2      404.21      362.02     15.59 o 
   5  13   2      335.10      319.77     17.29 o 
 -11  14   2      169.13      174.53     10.51 o 
 -10  14   2      912.45      937.29     28.12 o 
  -9  14   2      577.46      597.50     18.51 o 
  -8  14   2      677.28      685.09     17.96 o 
  -7  14   2      111.45      125.93      5.27 o 
  -6  14   2        7.07        5.18      2.93 o 
  -5  14   2      869.32      837.20     17.89 o 
  -4  14   2     1348.66     1337.91     24.11 o 
  -3  14   2      613.60      629.57     16.80 o 
  -2  14   2     1589.87     1567.55     26.70 o 
  -1  14   2      450.54      509.72     13.42 o 
   0  14   2     1097.96     1157.82     32.63 o 
   1  14   2     1726.51     1751.49     31.94 o 
   2  14   2      229.15      246.51     12.41 o 
   3  14   2     1397.46     1460.33     32.02 o 
   4  14   2      329.26      302.90     17.89 o 
 -11  15   2      582.33      573.98     18.63 o 
 -10  15   2      213.21      232.35     11.71 o 
  -9  15   2      101.92      112.93      7.03 o 
  -8  15   2       52.39       52.77      6.55 o 
  -7  15   2      260.45      271.15      7.92 o 
  -6  15   2      583.94      592.10     13.01 o 
  -5  15   2       71.53       84.24      5.50 o 
  -4  15   2     2661.70     2621.24     47.90 o 
  -3  15   2      334.67      334.31     11.11 o 
  -2  15   2     1249.34     1256.21     23.28 o 
  -1  15   2       99.15       96.75      8.86 o 
   0  15   2     1593.88     1637.05     42.42 o 
   1  15   2       26.54        9.31     10.70 o 
   2  15   2     1451.23     1444.21     27.15 o 
   3  15   2       61.41       59.51      8.08 o 
 -10  16   2       38.73       45.08      8.43 o 
  -9  16   2     1024.44      955.35     24.31 o 
  -8  16   2      911.24      881.54     22.66 o 
  -7  16   2     1327.68     1392.71     23.70 o 
  -6  16   2      108.18      109.41      7.00 o 
  -5  16   2      237.04      232.27      9.82 o 
  -4  16   2      120.55      103.73      6.76 o 
  -3  16   2      773.26      835.15     19.46 o 
  -2  16   2      102.55      102.07      7.80 o 
  -1  16   2      876.68      891.12     34.87 o 
   0  16   2       83.11       64.37      9.99 o 
   1  16   2      395.25      384.80     20.75 o 
   2  16   2        0.55        2.52      8.44 o 
  -8  17   2     1127.45     1146.14     28.01 o 
  -7  17   2      111.80      114.11      8.13 o 
  -6  17   2      830.24      841.62     19.34 o 
  -5  17   2      136.28      133.37      7.54 o 
  -4  17   2     1115.69     1060.56     22.25 o 
  -3  17   2       96.28      115.81     13.29 o 
  -2  17   2     1015.77     1034.55     41.02 o 
  -1  17   2      177.72      195.56     14.88 o 
   0  17   2      394.88      406.34     37.63 o 
  -5  18   2      720.37      750.68     20.91 o 
  -4  18   2      235.38      220.27     12.39 o 
   2 -18   3      361.45      352.54     13.48 o 
   3 -18   3      276.95      299.35     11.52 o 
   4 -18   3      391.82      399.62     11.42 o 
   5 -18   3        2.64       -0.95      4.48 o 
   6 -18   3      988.10      992.68     23.81 o 
  -1 -17   3      148.65      163.85     19.29 o 
   0 -17   3      198.26      179.37     16.79 o 
   1 -17   3      857.29      871.11     25.95 o 
   2 -17   3       19.63       12.89      5.45 o 
   3 -17   3      455.81      479.78     13.90 o 
   4 -17   3        5.82        1.03      2.60 o 
   5 -17   3      201.28      193.86     10.16 o 
   6 -17   3        0.93       -1.37      3.52 o 
   7 -17   3      832.38      869.46     24.99 o 
   8 -17   3        6.75        1.95      5.47 o 
  -3 -16   3       54.40       45.65      9.08 o 
  -2 -16   3      920.43      955.22     31.36 o 
  -1 -16   3       44.19       51.58      9.07 o 
   0 -16   3      871.49      941.85     24.63 o 
   1 -16   3        6.78       -0.10      4.13 o 
   2 -16   3     2471.83     2430.90     45.14 o 
   3 -16   3       11.19        9.91      3.26 o 
   4 -16   3     2105.84     2144.13     33.53 o 
   5 -16   3       57.83       42.11      5.19 o 
   6 -16   3      781.37      806.36     18.88 o 
   7 -16   3       85.94       86.24      6.76 o 
   8 -16   3      132.23      126.94      7.47 o 
   9 -16   3      117.22      117.02     10.39 o 
  -4 -15   3        0.51       -1.91      5.71 o 
  -3 -15   3     2230.00     2337.82     45.03 o 
  -2 -15   3        0.06        0.43      5.81 o 
  -1 -15   3     1314.37     1356.42     44.66 o 
   0 -15   3        6.99        1.76      4.35 o 
   1 -15   3     1985.24     2075.82     40.90 o 
   2 -15   3      227.38      215.39      9.36 o 
   3 -15   3     1203.57     1187.04     21.21 o 
   4 -15   3       16.42       16.68      2.62 o 
   5 -15   3      926.13      915.62     21.09 o 
   6 -15   3       68.12       78.03      4.90 o 
   7 -15   3     1653.88     1636.43     38.86 o 
   8 -15   3      146.04      156.34      7.32 o 
   9 -15   3      420.11      413.46     18.16 o 
  10 -15   3      220.43      215.40     11.07 o 
  -5 -14   3        6.72        6.61      6.00 o 
  -4 -14   3     1743.48     1674.54     35.02 o 
  -3 -14   3      327.98      314.05     11.90 o 
  -2 -14   3      851.23      791.61     20.58 o 
  -1 -14   3      891.42      869.06     22.34 o 
   0 -14   3     1413.58     1531.86     31.84 o 
   1 -14   3      319.54      280.18     10.68 o 
   2 -14   3     1039.25     1032.81     19.46 o 
   3 -14   3     1023.97      944.42     17.30 o 
   4 -14   3     2273.71     2192.95     33.08 o 
   5 -14   3      303.63      295.98      9.43 o 
   6 -14   3      649.79      653.96     14.48 o 
   7 -14   3      381.08      368.16     13.89 o 
   8 -14   3      392.45      422.66     35.27 o 
   9 -14   3      521.33      559.65     28.61 o 
  10 -14   3      203.17      184.35     22.96 o 
  11 -14   3       37.96       45.25     16.08 o 
  -6 -13   3      173.14      166.43     11.80 o 
  -5 -13   3      505.14      553.08     18.13 o 
  -4 -13   3      484.72      527.18     16.83 o 
  -3 -13   3     1851.40     1870.75     29.26 o 
  -2 -13   3     1137.06     1152.91     22.45 o 
  -1 -13   3     1087.99     1104.27     23.05 o 
   0 -13   3      105.00      135.50      8.39 o 
   1 -13   3     1146.55     1086.17     20.40 o 
   2 -13   3     1194.81     1212.23     21.33 o 
   3 -13   3       84.53       94.46      5.15 o 
   4 -13   3     2017.96     1989.24     40.03 o 
   5 -13   3      251.01      277.10      8.20 o 
   6 -13   3     1673.66     1664.85     33.55 o 
   7 -13   3        4.93        3.01      8.12 o 
   8 -13   3     1124.84     1090.88     39.44 o 
   9 -13   3        2.12       -3.47     10.12 o 
  10 -13   3      502.51      526.89     20.95 o 
  11 -13   3       27.88       13.71      6.69 o 
  -7 -12   3      535.84      487.36     28.72 o 
  -6 -12   3      534.24      543.90     18.19 o 
  -5 -12   3      876.72      897.70     29.61 o 
  -4 -12   3      481.23      465.92     15.29 o 
  -3 -12   3       24.82       23.39      4.00 o 
  -2 -12   3       94.75       94.98      4.61 o 
  -1 -12   3     3701.30     3678.83     53.87 o 
   0 -12   3        3.49       -0.82      3.47 o 
   1 -12   3     3807.75     3881.80     71.93 o 
   2 -12   3       66.13       46.22      3.65 o 
   3 -12   3     2765.60     2767.01     40.82 o 
   4 -12   3      110.45      123.41      5.67 o 
   5 -12   3     2068.71     2101.93     31.37 o 
   6 -12   3      347.96      347.13     11.83 o 
   7 -12   3     3503.26     3499.95    106.15 o 
   8 -12   3        9.47       10.77      9.57 o 
   9 -12   3     2622.71     2516.52     54.22 o 
  10 -12   3      200.18      218.84     22.19 o 
  11 -12   3      740.47      717.06     23.08 o 
  12 -12   3       18.50       15.32      3.33 o 
  -8 -11   3      567.70      595.96     26.71 o 
  -7 -11   3      122.87      120.83     12.89 o 
  -6 -11   3     1284.62     1340.13     29.77 o 
  -5 -11   3       89.29       73.05      7.36 o 
  -4 -11   3     3752.79     3541.40     59.85 o 
  -3 -11   3       49.81       60.10      4.77 o 
  -2 -11   3     6455.30     6394.88     67.84 o 
  -1 -11   3      105.10      119.18      5.61 o 
   0 -11   3     3264.27     3197.00     45.14 o 
   1 -11   3        0.26        5.43      2.45 o 
   2 -11   3     1505.50     1496.79     23.97 o 
   3 -11   3       16.28       22.89      2.62 o 
   4 -11   3     2232.48     2207.20     36.06 o 
   5 -11   3       96.56       84.13      6.72 o 
   6 -11   3      751.63      760.06     28.03 o 
   7 -11   3       79.91       81.01     11.01 o 
   8 -11   3     3820.52     3655.95     93.63 o 
   9 -11   3     1111.35     1101.92     27.99 o 
  10 -11   3     3210.99     3116.72     55.17 o 
  11 -11   3      185.86      196.39      7.47 o 
  12 -11   3      264.85      258.22      9.43 o 
  -9 -10   3     1292.10     1297.45     52.25 o 
  -8 -10   3       79.96       72.24     11.20 o 
  -7 -10   3     2347.77     2470.30     60.80 o 
  -6 -10   3        6.63       13.76      5.29 o 
  -5 -10   3     1172.19     1086.07     25.37 o 
  -4 -10   3      289.64      250.74     10.63 o 
  -3 -10   3     5087.54     5088.43     67.46 o 
  -2 -10   3       65.83       52.86      3.55 o 
  -1 -10   3     6623.40     6620.23     78.14 o 
   0 -10   3       67.49       64.90      3.30 o 
   1 -10   3     2061.16     2110.08     29.58 o 
   2 -10   3      373.33      340.92      6.90 o 
   3 -10   3     2867.99     2873.60     37.70 o 
   4 -10   3      348.18      307.53      6.84 o 
   5 -10   3     2203.35     2180.87     61.27 o 
   6 -10   3      989.65      995.99     32.68 o 
   7 -10   3      794.82      775.25     28.99 o 
   8 -10   3      679.45      695.54     15.16 o 
   9 -10   3       20.63       13.52      3.17 o 
  10 -10   3     1422.85     1407.74     28.87 o 
  11 -10   3      126.91      139.97      7.09 o 
  12 -10   3      257.10      260.55     17.20 o 
  -9  -9   3        0.84        6.45      8.20 o 
  -8  -9   3      841.61      791.96     28.49 o 
  -7  -9   3       37.05       33.19      8.58 o 
  -6  -9   3     2120.17     2323.45     46.25 o 
  -5  -9   3       48.74       66.26      6.59 o 
  -4  -9   3     1538.36     1556.31     29.86 o 
  -3  -9   3      230.91      221.34      6.97 o 
  -2  -9   3       19.99       20.42      3.40 o 
  -1  -9   3     1432.10     1442.83     18.32 o 
   0  -9   3     4760.41     5052.68     61.91 o 
   1  -9   3     2888.46     3087.18     41.29 o 
   2  -9   3     1456.68     1371.98     19.35 o 
   3  -9   3      491.68      458.34      6.79 o 
   4  -9   3      603.08      573.56     14.53 o 
   5  -9   3     3216.24     3179.81     78.74 o 
   6  -9   3      409.73      419.02     18.94 o 
   7  -9   3      374.32      369.62     19.11 o 
   8  -9   3     1223.04     1223.18     20.86 o 
   9  -9   3      517.48      510.10     13.57 o 
  10  -9   3      185.82      171.90      7.19 o 
  11  -9   3      614.42      631.90     18.57 o 
  12  -9   3      319.11      341.13      8.18 o 
  13  -9   3      493.56      508.56     14.45 o 
 -10  -8   3        7.01        8.79      8.31 o 
  -9  -8   3     1213.05     1270.27     38.59 o 
  -8  -8   3      457.85      469.73     20.94 o 
  -7  -8   3     1997.24     1915.45     54.57 o 
  -6  -8   3      522.45      591.57     16.51 o 
  -5  -8   3     1140.79     1109.29     26.10 o 
  -4  -8   3     2475.36     2621.61     45.81 o 
  -3  -8   3      198.04      174.18      8.59 o 
  -2  -8   3     1718.31     1640.31     22.54 o 
  -1  -8   3     2516.90     2573.20     29.84 o 
   0  -8   3     4111.66     4230.57     56.96 o 
   1  -8   3     2101.24     2154.29     29.32 o 
   2  -8   3     5425.12     5555.04     61.67 o 
   3  -8   3     2071.44     2114.24     39.30 o 
   4  -8   3     1525.35     1490.84     40.61 o 
   5  -8   3      243.78      291.33     23.24 o 
   6  -8   3     1416.03     1328.10     38.87 o 
   7  -8   3      261.26      307.78      8.95 o 
   8  -8   3     3624.37     3596.66     61.50 o 
   9  -8   3     1085.15     1085.98     15.80 o 
  10  -8   3     2214.33     2152.97     29.14 o 
  11  -8   3      315.70      321.04      7.78 o 
  12  -8   3     1065.40     1001.26     15.83 o 
  13  -8   3       45.58       47.84      4.11 o 
 -11  -7   3      706.85      666.49     28.78 o 
 -10  -7   3     1060.21     1148.64     36.25 o 
  -9  -7   3     1549.97     1527.55     53.10 o 
  -8  -7   3     1207.69     1245.20     35.92 o 
  -7  -7   3      180.09      161.62     17.59 o 
  -6  -7   3      201.56      207.87      8.66 o 
  -5  -7   3     2914.44     2956.51     49.77 o 
  -4  -7   3       49.44       35.75      3.62 o 
  -3  -7   3     1018.34      910.19     16.77 o 
  -2  -7   3     5476.77     5574.84     66.01 o 
  -1  -7   3     6146.90     6203.89     72.09 o 
   0  -7   3        9.60        7.67      1.76 o 
   1  -7   3     9853.24    10018.23    137.51 o 
   2  -7   3       52.41       81.54      2.35 o 
   3  -7   3     4956.44     4856.36    111.53 o 
   4  -7   3       22.68       16.85      5.21 o 
   5  -7   3     3297.85     3251.21     78.75 o 
   6  -7   3      301.73      289.26      9.56 o 
   7  -7   3     4136.56     4230.50     62.75 o 
   8  -7   3      848.46      853.20     15.04 o 
   9  -7   3     2723.51     2730.18     35.53 o 
  10  -7   3       70.54       63.21      3.98 o 
  11  -7   3     1290.41     1306.57     20.53 o 
  12  -7   3      169.07      166.79      7.07 o 
  13  -7   3      732.24      769.73     15.77 o 
 -11  -6   3       24.45       15.22      8.80 o 
 -10  -6   3     1112.19     1068.00     48.49 o 
  -9  -6   3       29.85       24.09      8.07 o 
  -8  -6   3     1510.41     1449.16     39.01 o 
  -7  -6   3      637.91      604.79     17.46 o 
  -6  -6   3     6834.21     6772.93    157.11 o 
  -5  -6   3      343.70      335.53      9.70 o 
  -4  -6   3     3563.81     3530.82     47.24 o 
  -3  -6   3      470.95      535.72     21.82 o 
  -2  -6   3     4451.38     4543.50     59.30 o 
  -1  -6   3      209.41      242.01      6.05 o 
   0  -6   3     2788.79     2679.05     44.33 o 
   1  -6   3       76.12      100.59      3.60 o 
   2  -6   3     6753.87     6658.31    100.93 o 
   3  -6   3     1203.92     1276.42     33.84 o 
   4  -6   3     5075.05     4938.89    113.27 o 
   5  -6   3      839.27      961.33     21.73 o 
   6  -6   3     1556.14     1486.06     18.52 o 
   7  -6   3     1156.14     1121.88     15.33 o 
   8  -6   3     1033.71     1023.86     14.58 o 
   9  -6   3      553.64      577.52     10.30 o 
  10  -6   3      716.21      744.79     13.46 o 
  11  -6   3      357.67      388.91     10.08 o 
  12  -6   3      578.77      568.58     12.20 o 
  13  -6   3       39.50       39.06      4.88 o 
 -11  -5   3     1080.34     1070.37     35.60 o 
 -10  -5   3       14.97       11.59      7.36 o 
  -9  -5   3     1289.31     1303.71     51.86 o 
  -8  -5   3        1.12       -3.01      3.68 o 
  -7  -5   3     5633.12     5622.04    120.79 o 
  -6  -5   3        3.98       10.66      3.13 o 
  -5  -5   3     1649.86     1639.82     35.69 o 
  -4  -5   3     1581.13     1663.02     40.44 o 
  -3  -5   3    13662.53    13951.55    201.86 o 
  -2  -5   3     6696.39     7118.21     95.29 o 
  -1  -5   3     2950.98     2881.84     49.66 o 
   0  -5   3      306.61      297.38      7.17 o 
   1  -5   3     3478.56     3353.32     47.90 o 
   2  -5   3     1022.18     1012.40     17.48 o 
   3  -5   3     8081.28     8325.89    201.30 o 
   4  -5   3      394.35      388.60     12.21 o 
   5  -5   3     5292.58     5529.64     62.23 o 
   6  -5   3      704.90      673.53      9.16 o 
   7  -5   3     1272.50     1351.42     15.89 o 
   8  -5   3     2813.46     2829.25     30.16 o 
   9  -5   3      423.68      425.13      7.30 o 
  10  -5   3      820.69      836.20     12.30 o 
  11  -5   3      152.60      132.43      5.10 o 
  12  -5   3      831.24      847.38     13.17 o 
  13  -5   3      222.91      217.15      6.84 o 
 -12  -4   3     1030.41     1057.95     34.18 o 
 -11  -4   3      320.00      321.93     15.99 o 
 -10  -4   3     1612.85     1575.77     32.45 o 
  -9  -4   3       13.17       12.56      4.25 o 
  -8  -4   3     2516.95     2508.05     39.65 o 
  -7  -4   3       22.62       26.57      4.65 o 
  -6  -4   3     4966.51     4987.08     70.07 o 
  -5  -4   3       14.73       25.43      2.73 o 
  -4  -4   3       10.06       20.04      2.59 o 
  -3  -4   3      893.39      865.99     14.87 o 
  -2  -4   3      786.17      732.14     12.52 o 
  -1  -4   3       74.44       61.92      3.05 o 
   0  -4   3     8205.60     8075.97    113.46 o 
   1  -4   3     8896.30     9072.81    126.09 o 
   2  -4   3     8430.52     8706.25    119.90 o 
   3  -4   3      325.07      259.04      5.60 o 
   4  -4   3     1473.59     1392.25     17.64 o 
   5  -4   3     6343.16     6287.66     61.71 o 
   6  -4   3     1042.98     1076.16     12.57 o 
   7  -4   3      599.21      552.89      8.01 o 
   8  -4   3      102.62      103.37      3.71 o 
   9  -4   3     1737.56     1620.43     19.56 o 
  10  -4   3      268.48      270.91      6.64 o 
  11  -4   3     1841.28     1783.36     22.28 o 
  12  -4   3      133.97      142.59      5.89 o 
  13  -4   3      916.85      970.08     18.62 o 
 -12  -3   3       37.87       33.02      6.96 o 
 -11  -3   3     1865.01     1880.17     37.54 o 
 -10  -3   3       90.97       99.08      7.84 o 
  -9  -3   3      191.17      188.96      8.90 o 
  -8  -3   3      347.69      331.57      8.95 o 
  -7  -3   3     1103.99     1107.76     18.01 o 
  -6  -3   3     4014.94     4071.25     48.83 o 
  -5  -3   3     5173.91     5265.48     80.85 o 
  -4  -3   3      225.04      347.28      6.47 o 
  -3  -3   3     2106.24     2083.45     42.13 o 
  -2  -3   3     2752.09     2607.03     42.24 o 
  -1  -3   3     3172.67     3294.24     93.53 o 
   0  -3   3    14367.73    14737.82    224.24 o 
   1  -3   3       92.87       86.38      3.39 o 
   2  -3   3     5634.15     5346.52     74.55 o 
   3  -3   3      437.67      511.59      7.52 o 
   4  -3   3     7413.62     7526.03     82.05 o 
   5  -3   3     1150.33     1339.82     15.89 o 
   6  -3   3      568.43      487.49      7.74 o 
   7  -3   3     1011.09     1052.41     13.43 o 
   8  -3   3     4274.96     4269.36     45.23 o 
   9  -3   3       14.28        9.53      2.58 o 
  10  -3   3     2290.29     2331.45     27.35 o 
  11  -3   3        0.09       -0.20      2.60 o 
  12  -3   3      838.90      904.64     17.64 o 
  13  -3   3       31.98       14.24      4.62 o 
 -13  -2   3      265.12      293.62     16.78 o 
 -12  -2   3      652.64      667.47     22.57 o 
 -11  -2   3      909.72      898.00     19.96 o 
 -10  -2   3      339.25      337.28     11.16 o 
  -9  -2   3     1857.51     1878.32     31.38 o 
  -8  -2   3     1302.53     1301.26     20.67 o 
  -7  -2   3     1592.91     1678.36     31.22 o 
  -6  -2   3     1489.36     1546.04     20.84 o 
  -5  -2   3    11727.91    12045.25    160.44 o 
  -4  -2   3     1205.70     1182.81     16.04 o 
  -3  -2   3     9602.35     9497.16    124.36 o 
  -2  -2   3     2272.28     2320.88     48.21 o 
  -1  -2   3    13021.20    12391.88    227.06 o 
   0  -2   3    31509.76    31459.12    425.11 o 
   1  -2   3     8740.14     8785.78    110.16 o 
   2  -2   3     2454.28     2513.66     30.38 o 
   3  -2   3     9985.89    10168.26    111.06 o 
   4  -2   3       85.88       61.52      2.86 o 
   5  -2   3     4907.13     5065.41     53.86 o 
   6  -2   3      199.46      238.31      4.64 o 
   7  -2   3     6485.35     6444.34     63.13 o 
   8  -2   3      134.23      118.01      4.55 o 
   9  -2   3     1306.71     1302.95     21.82 o 
  10  -2   3      732.15      727.05     12.82 o 
  11  -2   3      463.51      471.74     12.04 o 
  12  -2   3      248.11      254.62     10.87 o 
  13  -2   3      262.34      254.06     12.79 o 
 -13  -1   3      321.07      333.15     30.07 o 
 -12  -1   3     2277.50     2256.65     42.67 o 
 -11  -1   3      649.65      604.37     15.50 o 
 -10  -1   3     2832.43     2897.20     45.19 o 
  -9  -1   3      246.74      229.31      8.15 o 
  -8  -1   3     1991.15     2095.37     25.01 o 
  -7  -1   3      159.46      170.24      5.65 o 
  -6  -1   3    10046.33     9874.07    167.52 o 
  -5  -1   3     1336.60     1561.16     20.17 o 
  -4  -1   3     4223.31     4053.88     57.43 o 
  -3  -1   3      342.64      334.57      7.09 o 
  -2  -1   3     8421.92     8083.20    102.37 o 
  -1  -1   3      510.73      548.23      8.35 o 
   0  -1   3    39521.48    40684.04    501.17 o 
   1  -1   3     2633.77     2615.68     37.04 o 
   2  -1   3     2623.94     2621.91     31.89 o 
   3  -1   3      410.94      381.69      7.12 o 
   4  -1   3     5132.46     5177.90     58.88 o 
   5  -1   3        2.57       -0.92      1.37 o 
   6  -1   3     4828.05     4988.31     52.30 o 
   7  -1   3      347.81      296.83      6.00 o 
   8  -1   3      977.97      953.67     12.89 o 
   9  -1   3      498.66      498.49      9.01 o 
  10  -1   3     1464.87     1424.89     26.09 o 
  11  -1   3     1177.77     1149.99     26.50 o 
  12  -1   3      358.77      389.73     17.84 o 
 -13   0   3     1698.49     1712.75     40.03 o 
 -12   0   3      461.58      410.25     14.45 o 
 -11   0   3     3362.50     3381.21     47.67 o 
 -10   0   3       58.24       63.59      5.12 o 
  -9   0   3     3035.93     3027.41     38.56 o 
  -8   0   3      121.45      149.81      5.86 o 
  -7   0   3     5183.76     5167.42     62.04 o 
  -6   0   3      201.08      267.52      6.90 o 
  -5   0   3     7771.88     7826.71    110.41 o 
  -4   0   3      177.79      153.32      4.20 o 
  -3   0   3     3868.37     3715.47     59.67 o 
  -2   0   3      115.82      106.83      6.77 o 
  -1   0   3     3005.25     3105.90     44.05 o 
   0   0   3      669.18      646.80     10.95 o 
   1   0   3    17972.56    17842.94    382.91 o 
   2   0   3     3258.78     3122.74     40.82 o 
   3   0   3     2719.83     2616.56     32.85 o 
   4   0   3     6828.14     7129.71     81.32 o 
   5   0   3     2510.64     2583.99     30.10 o 
   6   0   3     1676.63     1585.07     20.30 o 
   7   0   3        4.84        7.93      2.08 o 
   8   0   3     1189.58     1176.55     15.38 o 
   9   0   3      842.18      852.12     16.41 o 
  10   0   3     1362.60     1377.72     23.60 o 
  11   0   3      386.74      395.29     13.23 o 
  12   0   3      947.97      923.30     21.66 o 
 -13   1   3      109.74      100.38     10.25 o 
 -12   1   3     2051.19     1969.15     33.79 o 
 -11   1   3      221.74      186.21      8.73 o 
 -10   1   3     1115.07     1094.57     18.91 o 
  -9   1   3       21.67       21.25      3.18 o 
  -8   1   3     1008.94      986.38     13.42 o 
  -7   1   3     1067.27     1106.03     14.08 o 
  -6   1   3     2772.22     2763.05     37.20 o 
  -5   1   3     2984.04     3129.12     37.19 o 
  -4   1   3      789.70      733.93     10.97 o 
  -3   1   3    15788.91    15307.10    180.20 o 
  -2   1   3     3655.25     3575.80     56.52 o 
  -1   1   3     6206.87     6108.97     95.04 o 
   0   1   3    17155.88    15957.29    304.60 o 
   1   1   3    35538.19    34526.03    427.45 o 
   2   1   3     2650.52     2535.66     52.65 o 
   3   1   3     6270.75     6281.89     83.76 o 
   4   1   3      931.71      977.19     16.27 o 
   5   1   3     6718.59     6651.15     77.60 o 
   6   1   3       10.72        7.65      2.55 o 
   7   1   3     2481.72     2601.32     34.12 o 
   8   1   3      497.90      502.62     12.67 o 
   9   1   3     2506.51     2565.52     40.81 o 
  10   1   3      159.54      149.65      7.90 o 
  11   1   3      593.05      627.40     18.38 o 
  12   1   3      285.24      292.30     13.35 o 
 -13   2   3      316.37      351.94     18.51 o 
 -12   2   3      605.22      614.78     17.09 o 
 -11   2   3       59.04       68.48      5.73 o 
 -10   2   3     1083.38     1127.60     17.92 o 
  -9   2   3      186.96      174.77      5.26 o 
  -8   2   3     1035.64     1047.49     14.68 o 
  -7   2   3     1501.01     1530.13     19.24 o 
  -6   2   3     6059.47     6318.52     68.49 o 
  -5   2   3     1036.64      885.21     12.41 o 
  -4   2   3     1844.55     1904.06     24.38 o 
  -3   2   3     2463.45     2532.12     41.74 o 
  -2   2   3    31552.08    30155.84    528.03 o 
  -1   2   3      207.80      243.21      5.53 o 
   0   2   3      222.02      247.33      8.05 o 
   1   2   3      528.11      597.34     36.65 o 
   2   2   3     3892.75     3795.93     51.01 o 
   3   2   3      207.08      253.61      8.27 o 
   4   2   3     9712.13     9804.73    198.21 o 
   5   2   3      280.78      351.65     17.45 o 
   6   2   3     3369.69     3438.86     46.19 o 
   7   2   3        0.62       -0.54      2.82 o 
   8   2   3     3097.32     3096.61     47.29 o 
   9   2   3      311.98      309.39     11.25 o 
  10   2   3     2376.82     2348.55     39.32 o 
  11   2   3        0.70       -4.44      4.11 o 
  12   2   3      383.54      373.08     19.97 o 
 -14   3   3      271.74      263.17     15.57 o 
 -13   3   3     1043.23     1044.06     24.09 o 
 -12   3   3     1438.94     1413.11     26.24 o 
 -11   3   3     1610.13     1610.87     23.99 o 
 -10   3   3     1644.25     1584.14     22.78 o 
  -9   3   3     3031.19     2927.02     34.72 o 
  -8   3   3      109.11       96.04      3.90 o 
  -7   3   3     5655.89     5830.80     63.71 o 
  -6   3   3     2240.13     2445.06     28.06 o 
  -5   3   3      787.49      596.72      8.83 o 
  -4   3   3      417.68      525.37      8.49 o 
  -3   3   3     6486.49     6638.68    101.32 o 
  -2   3   3      857.06      961.68     13.85 o 
  -1   3   3     5012.72     5000.05     68.97 o 
   0   3   3      745.78      798.67     15.57 o 
   1   3   3     4501.92     4137.53     86.50 o 
   2   3   3      118.03      147.68      5.16 o 
   3   3   3    11234.36    11361.79    163.45 o 
   4   3   3       67.14       79.53      7.24 o 
   5   3   3     2358.61     2286.38     38.65 o 
   6   3   3      217.96      206.97     10.85 o 
   7   3   3     1924.75     1874.60     31.02 o 
   8   3   3     1917.06     1913.88     32.43 o 
   9   3   3      549.98      574.61     14.04 o 
  10   3   3      158.33      180.29     11.38 o 
  11   3   3     2044.60     2034.61     34.20 o 
 -14   4   3      289.23      288.33     13.39 o 
 -13   4   3      111.93      121.03      8.78 o 
 -12   4   3     1250.79     1259.46     23.63 o 
 -11   4   3        4.75        0.37      3.15 o 
 -10   4   3     1573.12     1582.64     22.71 o 
  -9   4   3      332.28      338.21      7.22 o 
  -8   4   3     3513.57     3444.60     37.25 o 
  -7   4   3       12.58        2.08      1.64 o 
  -6   4   3     6813.46     7249.30     77.93 o 
  -5   4   3      173.45      202.15      5.09 o 
  -4   4   3       27.07       64.02      3.15 o 
  -3   4   3      668.80      704.95     11.12 o 
  -2   4   3     7127.28     6950.26     82.88 o 
  -1   4   3     2144.07     2210.04     26.17 o 
   0   4   3     6397.34     6339.14    139.44 o 
   1   4   3       16.65       13.69      2.52 o 
   2   4   3     2188.86     2060.47     26.08 o 
   3   4   3      154.44      142.33      6.97 o 
   4   4   3     2802.94     2733.35     35.17 o 
   5   4   3     1647.10     1705.00     25.97 o 
   6   4   3     1907.97     1900.71     39.09 o 
   7   4   3     2929.69     2931.67     84.08 o 
   8   4   3      130.90      156.64      7.93 o 
   9   4   3     1373.71     1296.59     23.64 o 
  10   4   3      941.15      943.53     19.93 o 
  11   4   3      751.85      720.35     19.58 o 
 -14   5   3       20.64       12.28      5.75 o 
 -13   5   3      923.55      967.92     22.21 o 
 -12   5   3        0.12       -4.81      3.20 o 
 -11   5   3     1019.92      972.12     17.32 o 
 -10   5   3      568.86      550.43     11.50 o 
  -9   5   3       69.24       90.47      4.55 o 
  -8   5   3       15.40        7.73      2.11 o 
  -7   5   3     2209.65     2227.43     27.79 o 
  -6   5   3       73.38       85.76      5.22 o 
  -5   5   3     6012.25     5977.14     71.82 o 
  -4   5   3     1756.04     1792.28     25.10 o 
  -3   5   3     5042.12     5003.24     60.28 o 
  -2   5   3     5795.01     5795.70     65.16 o 
  -1   5   3     8036.59     7919.63    138.00 o 
   0   5   3      274.48      227.77      7.11 o 
   1   5   3      855.38      861.71     14.55 o 
   2   5   3     1158.63     1106.83     22.29 o 
   3   5   3     1629.27     1623.45     38.60 o 
   4   5   3     1584.12     1502.20     27.82 o 
   5   5   3      736.84      770.32     17.75 o 
   6   5   3      341.40      339.54     14.27 o 
   7   5   3       75.97       73.40     10.89 o 
   8   5   3     1589.85     1627.87     29.92 o 
   9   5   3      125.75      125.73      7.91 o 
  10   5   3      785.17      864.25     21.04 o 
 -14   6   3      274.90      287.46     12.38 o 
 -13   6   3      145.55      148.40      7.23 o 
 -12   6   3     1967.03     1860.22     35.89 o 
 -11   6   3       37.98       47.64      5.48 o 
 -10   6   3     1026.94      966.51     16.27 o 
  -9   6   3       17.54       22.23      2.93 o 
  -8   6   3     6083.09     6061.55     74.26 o 
  -7   6   3      138.57      106.48      3.89 o 
  -6   6   3     4967.83     5060.96     61.71 o 
  -5   6   3     2148.35     2165.35     27.94 o 
  -4   6   3     1502.04     1435.26     20.67 o 
  -3   6   3     3182.65     3218.37     39.83 o 
  -2   6   3        4.40        8.53      1.75 o 
  -1   6   3     6572.96     6796.60     88.87 o 
   0   6   3      997.45     1013.77     17.84 o 
   1   6   3    10252.43    10609.71    151.54 o 
   2   6   3       14.35        9.79      2.89 o 
   3   6   3     4035.65     3925.36     61.53 o 
   4   6   3     2050.98     2013.60     36.25 o 
   5   6   3     2276.71     2238.36     59.57 o 
   6   6   3     1092.47     1104.22     24.10 o 
   7   6   3      330.15      366.60     20.48 o 
   8   6   3        0.07        0.54      5.63 o 
   9   6   3     1245.26     1244.09     28.09 o 
  10   6   3        1.45        2.58      6.96 o 
 -14   7   3       63.08       64.10      5.36 o 
 -13   7   3      510.55      551.01     12.59 o 
 -12   7   3      751.06      731.32     14.31 o 
 -11   7   3      776.57      745.09     13.99 o 
 -10   7   3     2379.33     2303.75     31.78 o 
  -9   7   3     2497.22     2414.83     32.49 o 
  -8   7   3     7777.01     7711.51     93.19 o 
  -7   7   3     1645.41     1663.15     22.73 o 
  -6   7   3     1606.62     1473.48     20.27 o 
  -5   7   3      655.05      615.63     12.27 o 
  -4   7   3      314.78      232.59      6.85 o 
  -3   7   3      638.61      653.42      9.14 o 
  -2   7   3     3101.57     2975.04     41.31 o 
  -1   7   3     1150.52     1257.78     17.95 o 
   0   7   3     2790.07     2576.55     34.59 o 
   1   7   3      654.94      692.25     13.91 o 
   2   7   3     4837.26     4812.98     61.39 o 
   3   7   3      150.56      156.39      7.16 o 
   4   7   3     2763.77     2864.47     48.82 o 
   5   7   3      173.51      167.51     12.08 o 
   6   7   3     1819.90     1843.44     74.50 o 
   7   7   3        7.81       -0.58      6.32 o 
   8   7   3     1869.79     1800.54     40.94 o 
   9   7   3       12.63        9.04      7.33 o 
 -14   8   3      730.42      784.19     18.29 o 
 -13   8   3      726.57      792.36     13.31 o 
 -12   8   3      127.11      124.65      5.78 o 
 -11   8   3     1106.84     1094.65     17.79 o 
 -10   8   3       87.93       99.21      4.68 o 
  -9   8   3     3108.02     3038.80     39.55 o 
  -8   8   3      750.07      748.15     12.32 o 
  -7   8   3      932.67      930.31     14.16 o 
  -6   8   3     1662.62     1787.75     26.36 o 
  -5   8   3     4365.83     4702.25     68.44 o 
  -4   8   3      106.78      124.79      4.64 o 
  -3   8   3     6157.23     6277.96     70.14 o 
  -2   8   3        1.16       -2.77      3.06 o 
  -1   8   3     4974.96     5020.64     81.07 o 
   0   8   3       10.42       22.12      2.72 o 
   1   8   3     3785.33     3793.22     49.27 o 
   2   8   3     1914.30     1931.94     28.43 o 
   3   8   3     4465.01     4388.36     70.20 o 
   4   8   3      118.01      146.72     16.42 o 
   5   8   3     2088.93     1990.56     49.09 o 
   6   8   3      820.25      778.40     26.50 o 
   7   8   3     1132.13     1125.18     34.71 o 
   8   8   3      257.93      239.29     14.82 o 
   9   8   3      732.20      730.91     24.46 o 
 -13   9   3        2.45       -1.65      3.54 o 
 -12   9   3     1062.86     1060.53     20.11 o 
 -11   9   3       88.99       82.28      7.37 o 
 -10   9   3     1312.05     1265.80     21.53 o 
  -9   9   3      126.35      121.92      5.61 o 
  -8   9   3     3783.28     3785.26     52.46 o 
  -7   9   3        6.84        5.61      2.36 o 
  -6   9   3     4064.62     4085.17     67.23 o 
  -5   9   3       38.69       51.00      3.31 o 
  -4   9   3     4592.80     4640.59     57.29 o 
  -3   9   3      206.04      258.36      5.88 o 
  -2   9   3     8909.25     8991.57    118.83 o 
  -1   9   3     1258.24     1271.66     18.77 o 
   0   9   3     1233.52     1219.06     24.67 o 
   1   9   3     3156.62     3039.14     40.86 o 
   2   9   3     2489.43     2560.26     43.57 o 
   3   9   3      641.91      664.70     16.86 o 
   4   9   3     2596.57     2528.56     55.26 o 
   5   9   3     2270.72     2183.27     53.52 o 
   6   9   3      612.98      613.69     34.05 o 
   7   9   3     1455.41     1396.22     44.19 o 
   8   9   3      131.12       94.02     20.11 o 
 -13  10   3      200.78      215.02     10.13 o 
 -12  10   3        2.33        7.47      3.48 o 
 -11  10   3      545.68      586.94     13.02 o 
 -10  10   3      696.42      668.04     13.66 o 
  -9  10   3     1588.97     1551.96     24.69 o 
  -8  10   3      819.49      834.72     15.04 o 
  -7  10   3     4085.55     4100.57     55.44 o 
  -6  10   3     1245.35     1227.54     21.18 o 
  -5  10   3     1194.54     1158.13     20.37 o 
  -4  10   3     1559.30     1554.58     23.32 o 
  -3  10   3      419.70      401.98      9.02 o 
  -2  10   3     1217.66     1189.86     18.67 o 
  -1  10   3      295.18      300.54      7.27 o 
   0  10   3      261.80      262.26      7.36 o 
   1  10   3       92.16      102.28      5.77 o 
   2  10   3     5566.81     5332.21    106.71 o 
   3  10   3     3048.34     2884.46     55.58 o 
   4  10   3     1445.57     1379.18     35.09 o 
   5  10   3      198.61      217.57     15.31 o 
   6  10   3     1623.08     1568.20     43.88 o 
   7  10   3       17.87       40.44      9.47 o 
   8  10   3      779.73      733.51     29.57 o 
 -13  11   3       24.33       29.60      4.18 o 
 -12  11   3     1015.77      972.49     18.40 o 
 -11  11   3       55.86       67.79      5.58 o 
 -10  11   3        3.21        3.98      2.71 o 
  -9  11   3      671.58      668.01     13.20 o 
  -8  11   3     2116.83     2094.30     30.52 o 
  -7  11   3      739.51      720.65     14.46 o 
  -6  11   3      182.59      176.28      6.58 o 
  -5  11   3     2015.22     2007.37     29.11 o 
  -4  11   3       54.89       58.44      4.27 o 
  -3  11   3     1318.13     1329.25     21.36 o 
  -2  11   3     1879.63     1822.01     32.66 o 
  -1  11   3     1601.54     1615.18     23.50 o 
   0  11   3     1149.10     1118.72     18.31 o 
   1  11   3     2823.18     2776.54     41.96 o 
   2  11   3      118.53       98.01      7.50 o 
   3  11   3      489.39      550.03     20.76 o 
   4  11   3      637.71      670.25     23.11 o 
   5  11   3     1282.86     1285.36     38.18 o 
   6  11   3        7.78       -2.20      7.22 o 
   7  11   3      601.31      600.49     32.49 o 
 -12  12   3       36.05       39.95      5.59 o 
 -11  12   3      229.19      234.35      7.60 o 
 -10  12   3      104.14      113.84      6.85 o 
  -9  12   3       27.88       27.73      3.36 o 
  -8  12   3     1634.21     1618.41     27.25 o 
  -7  12   3      785.42      768.82     15.33 o 
  -6  12   3      414.60      442.52     12.29 o 
  -5  12   3      511.17      500.84     13.21 o 
  -4  12   3     3050.36     2972.38     61.52 o 
  -3  12   3       81.48       92.61      5.86 o 
  -2  12   3     3373.08     3375.62     53.38 o 
  -1  12   3        0.20        0.01      2.92 o 
   0  12   3     1983.71     2035.06     34.90 o 
   1  12   3      217.62      207.90     10.15 o 
   2  12   3      512.15      544.36     17.84 o 
   3  12   3      388.56      418.19     22.35 o 
   4  12   3     2148.77     2200.42     42.67 o 
   5  12   3        8.55        8.04      8.10 o 
   6  12   3     2379.36     2339.28     60.81 o 
 -12  13   3      190.18      201.70     14.26 o 
 -11  13   3      991.47     1010.78     27.48 o 
 -10  13   3      175.75      181.89     10.10 o 
  -9  13   3     1640.63     1583.46     26.65 o 
  -8  13   3       12.35       14.14      3.07 o 
  -7  13   3      659.63      655.88     12.65 o 
  -6  13   3      211.32      205.48      7.58 o 
  -5  13   3     3508.53     3328.97     50.72 o 
  -4  13   3      163.01      177.91      7.49 o 
  -3  13   3       19.10       19.99      3.87 o 
  -2  13   3        4.95        5.87      3.54 o 
  -1  13   3     1196.47     1203.73     24.45 o 
   0  13   3      495.27      503.77     12.14 o 
   1  13   3     1937.84     1908.96     31.63 o 
   2  13   3       95.28       94.89      9.27 o 
   3  13   3      707.91      655.79     19.49 o 
   4  13   3      215.13      192.16     12.08 o 
   5  13   3      978.64      999.25     34.28 o 
 -11  14   3       54.88       56.40      8.27 o 
 -10  14   3     1458.11     1483.13     35.78 o 
  -9  14   3       69.41       70.12      5.37 o 
  -8  14   3      731.05      721.60     13.50 o 
  -7  14   3       42.09       41.76      4.67 o 
  -6  14   3     2057.69     2051.22     33.24 o 
  -5  14   3      425.00      415.76     12.76 o 
  -4  14   3     2180.43     2161.86     40.85 o 
  -3  14   3       65.06       55.98      5.50 o 
  -2  14   3     2386.71     2414.04     41.42 o 
  -1  14   3      804.61      778.08     21.53 o 
   0  14   3      581.44      594.28     19.14 o 
   1  14   3      457.32      463.31     13.48 o 
   2  14   3      940.71     1001.39     27.03 o 
   3  14   3      101.93       88.99      9.01 o 
   4  14   3      284.54      311.06     15.32 o 
 -11  15   3      308.06      294.17     14.07 o 
 -10  15   3       98.80      114.06     10.77 o 
  -9  15   3     1031.45      977.06     22.13 o 
  -8  15   3        1.50        3.04      2.58 o 
  -7  15   3      235.99      252.65      9.95 o 
  -6  15   3      385.11      395.00     17.64 o 
  -5  15   3      804.71      801.28     19.48 o 
  -4  15   3     1224.93     1196.16     26.33 o 
  -3  15   3      969.62     1020.52     24.38 o 
  -2  15   3     1151.77     1124.54     21.94 o 
  -1  15   3     1234.07     1257.02     40.02 o 
   0  15   3      442.10      449.82     20.41 o 
   1  15   3      337.92      327.51     13.89 o 
   2  15   3     1447.25     1476.95     32.33 o 
   3  15   3      217.16      212.54     12.49 o 
 -10  16   3      162.28      161.75     12.05 o 
  -9  16   3      453.91      445.50     14.28 o 
  -8  16   3      649.82      638.79     13.48 o 
  -7  16   3      695.87      676.86     19.59 o 
  -6  16   3        5.12       -2.09      3.50 o 
  -5  16   3      666.64      660.84     17.75 o 
  -4  16   3      178.78      155.85      9.41 o 
  -3  16   3      847.77      832.03     19.71 o 
  -2  16   3      107.54      117.06     12.09 o 
  -1  16   3     1120.94     1123.94     28.91 o 
   0  16   3        0.98        3.23      7.25 o 
   1  16   3     1400.93     1443.19     41.46 o 
  -8  17   3     1658.19     1605.11     30.05 o 
  -7  17   3      151.03      142.51      9.33 o 
  -6  17   3      489.08      518.49     15.10 o 
  -5  17   3        7.32       -3.38      5.37 o 
  -4  17   3      277.15      296.29     12.79 o 
  -3  17   3        0.20       -1.36      4.01 o 
  -2  17   3      602.20      553.70     22.62 o 
  -1  17   3        8.67       15.42      8.20 o 
   2 -18   4      260.63      256.03     11.41 o 
   3 -18   4      514.86      542.50     15.04 o 
   4 -18   4      201.10      206.82     11.66 o 
   5 -18   4      384.78      431.07     22.46 o 
  -1 -17   4     1143.37     1172.14     35.05 o 
   0 -17   4     1423.33     1445.47     29.41 o 
   1 -17   4      223.05      257.04     11.96 o 
   2 -17   4      358.35      351.59     12.61 o 
   3 -17   4        5.26       15.19      3.86 o 
   4 -17   4      122.87      123.91      9.62 o 
   5 -17   4      829.00      834.43     20.98 o 
   6 -17   4      343.95      345.24     10.82 o 
   7 -17   4        5.68        7.11      6.29 o 
   8 -17   4       21.73       28.52      8.20 o 
  -3 -16   4      991.90     1002.19     40.79 o 
  -2 -16   4      433.53      454.13     25.71 o 
  -1 -16   4      406.08      382.06     18.73 o 
   0 -16   4      613.89      598.89     24.60 o 
   1 -16   4        2.16       -4.24      4.27 o 
   2 -16   4      876.16      883.75     20.69 o 
   3 -16   4      129.35      133.89      6.38 o 
   4 -16   4     3531.44     3399.54     66.32 o 
   5 -16   4        3.66        6.06      3.65 o 
   6 -16   4     1257.24     1243.44     32.31 o 
   7 -16   4      104.85      120.32      7.23 o 
   8 -16   4      809.90      795.51     20.32 o 
   9 -16   4      136.47      115.38     25.15 o 
  -4 -15   4       59.54       62.66     11.51 o 
  -3 -15   4      734.36      759.70     29.54 o 
  -2 -15   4       76.68       67.85      9.68 o 
  -1 -15   4     2577.31     2592.81     51.07 o 
   0 -15   4        0.53       -3.40      4.11 o 
   1 -15   4     2493.89     2472.08     45.98 o 
   2 -15   4       27.53       21.27      3.95 o 
   3 -15   4     1541.20     1570.99     26.09 o 
   4 -15   4        8.03       11.29      5.33 o 
   5 -15   4      789.96      815.56     19.07 o 
   6 -15   4      210.98      218.38      9.64 o 
   7 -15   4     2094.63     2055.55     46.95 o 
   8 -15   4       51.18       38.82     15.86 o 
   9 -15   4      775.35      833.83     36.32 o 
  10 -15   4       23.22       29.53     11.99 o 
  -5 -14   4        3.35       -1.20      5.86 o 
  -4 -14   4     1511.40     1554.39     28.35 o 
  -3 -14   4       53.04       47.37      7.98 o 
  -2 -14   4     2147.55     2017.88     43.04 o 
  -1 -14   4        0.42        3.24      3.98 o 
   0 -14   4     1721.46     1746.17     37.25 o 
   1 -14   4       35.20       36.79      4.91 o 
   2 -14   4     1525.23     1599.46     38.25 o 
   3 -14   4        3.22        6.73      2.44 o 
   4 -14   4     2107.89     2068.85     41.21 o 
   5 -14   4      757.54      769.95     17.31 o 
   6 -14   4     1055.91     1086.44     48.13 o 
   7 -14   4      477.89      467.58     15.21 o 
   8 -14   4      120.13      137.84     42.65 o 
   9 -14   4      313.40      341.14     24.74 o 
  10 -14   4     1318.59     1247.00     71.65 o 
  -6 -13   4        1.96       -8.21      5.47 o 
  -5 -13   4      949.20     1031.61     25.40 o 
  -4 -13   4       17.17       11.09      5.46 o 
  -3 -13   4     1003.07     1017.21     20.43 o 
  -2 -13   4      321.39      292.72     14.76 o 
  -1 -13   4     2722.51     2688.32     54.21 o 
   0 -13   4      165.62      166.91      8.87 o 
   1 -13   4     1334.81     1307.25     23.33 o 
   2 -13   4     2039.26     1974.46     31.48 o 
   3 -13   4     1987.14     1912.43     29.52 o 
   4 -13   4      791.78      816.42     18.47 o 
   5 -13   4     1052.72     1012.47     20.67 o 
   6 -13   4     1525.38     1474.28     47.59 o 
   7 -13   4      307.54      352.70     21.88 o 
   8 -13   4      688.04      709.67     30.74 o 
   9 -13   4      220.45      216.67     22.97 o 
  10 -13   4      379.19      366.03     10.59 o 
  11 -13   4        8.73       24.19      3.96 o 
  -7 -12   4      150.51      134.92     12.28 o 
  -6 -12   4     1042.23     1065.45     26.34 o 
  -5 -12   4     1106.00     1142.47     26.43 o 
  -4 -12   4      755.42      867.85     21.43 o 
  -3 -12   4     1148.31     1156.37     19.98 o 
  -2 -12   4      610.25      641.40     12.82 o 
  -1 -12   4     1316.85     1284.98     22.75 o 
   0 -12   4     1257.32     1205.35     25.21 o 
   1 -12   4     1878.90     1845.64     29.97 o 
   2 -12   4      405.30      427.76      9.80 o 
   3 -12   4     1895.14     1903.23     28.79 o 
   4 -12   4       72.82       83.13      4.62 o 
   5 -12   4     1504.40     1519.20     21.06 o 
   6 -12   4       71.41       69.96     11.01 o 
   7 -12   4      654.89      646.99     41.29 o 
   8 -12   4      176.32      207.57     25.15 o 
   9 -12   4      625.50      655.53     29.95 o 
  10 -12   4       15.26       24.30      3.95 o 
  11 -12   4      920.81      906.32     20.93 o 
  -8 -11   4      622.93      581.80     40.10 o 
  -7 -11   4      819.59      844.69     45.58 o 
  -6 -11   4      662.62      695.33     26.11 o 
  -5 -11   4      839.54      781.28     20.30 o 
  -4 -11   4      247.93      303.77     13.59 o 
  -3 -11   4      222.02      204.67      8.83 o 
  -2 -11   4     2428.20     2325.28     30.40 o 
  -1 -11   4      518.92      533.77     10.18 o 
   0 -11   4     1225.69     1157.08     18.74 o 
   1 -11   4      291.66      313.45      8.38 o 
   2 -11   4     2014.94     1997.89     30.66 o 
   3 -11   4       69.37       83.46      3.52 o 
   4 -11   4     2302.40     2351.68     31.74 o 
   5 -11   4      423.59      398.59     11.37 o 
   6 -11   4      916.07      927.18     32.09 o 
   7 -11   4       50.48       41.89     22.69 o 
   8 -11   4     2129.72     2123.34     60.73 o 
   9 -11   4        3.92        9.53      3.09 o 
  10 -11   4     2152.83     2126.33     39.34 o 
  11 -11   4      451.31      475.05     11.62 o 
  12 -11   4      169.56      183.85     12.29 o 
  -9 -10   4      970.79      989.62     34.71 o 
  -8 -10   4      153.59      129.23     13.88 o 
  -7 -10   4      625.27      667.16     25.86 o 
  -6 -10   4      249.22      267.96     12.78 o 
  -5 -10   4     1109.42      981.66     22.74 o 
  -4 -10   4        8.28        1.78      4.11 o 
  -3 -10   4     1770.40     1865.72     28.51 o 
  -2 -10   4      920.25      944.82     13.31 o 
  -1 -10   4     2951.92     2987.86     44.77 o 
   0 -10   4      148.45      159.33      5.28 o 
   1 -10   4     2832.23     2883.48     39.25 o 
   2 -10   4        7.93       11.57      1.93 o 
   3 -10   4     3741.48     3766.59     45.47 o 
   4 -10   4        0.85        3.92      1.72 o 
   5 -10   4     5667.16     5608.42    131.62 o 
   6 -10   4      306.50      314.94     18.32 o 
   7 -10   4     2636.39     2565.64     68.47 o 
   8 -10   4     1382.80     1369.37     43.89 o 
   9 -10   4     1224.48     1263.86     21.67 o 
  10 -10   4       13.58       13.24      3.26 o 
  11 -10   4      883.48      916.11     18.78 o 
  12 -10   4       64.45       68.80      5.91 o 
  -9  -9   4      113.71      107.77     13.02 o 
  -8  -9   4     1318.03     1311.67     38.60 o 
  -7  -9   4      266.45      258.46     16.59 o 
  -6  -9   4     3102.54     3131.08     54.55 o 
  -5  -9   4       96.71      114.25      9.79 o 
  -4  -9   4     7302.04     7539.22    115.69 o 
  -3  -9   4      493.67      504.29     11.24 o 
  -2  -9   4     4626.32     4635.27     66.40 o 
  -1  -9   4      189.19      205.05      5.56 o 
   0  -9   4     4212.38     4161.33     51.91 o 
   1  -9   4      717.25      756.35     12.41 o 
   2  -9   4     1931.21     1942.00     24.62 o 
   3  -9   4      509.54      562.43      9.70 o 
   4  -9   4     3512.54     3442.06     66.31 o 
   5  -9   4     1018.38      986.02     31.33 o 
   6  -9   4      380.27      355.21     31.17 o 
   7  -9   4       16.49       14.96     11.76 o 
   8  -9   4       19.14       18.66      3.39 o 
   9  -9   4      662.15      672.34     13.81 o 
  10  -9   4      815.65      798.72     16.53 o 
  11  -9   4     1087.92     1105.70     24.54 o 
  12  -9   4      648.54      664.06     21.56 o 
 -10  -8   4        0.32       -2.90      7.65 o 
  -9  -8   4     1151.44     1103.40     34.91 o 
  -8  -8   4      312.19      261.51     17.76 o 
  -7  -8   4     2422.30     2478.56     92.34 o 
  -6  -8   4      176.33      197.03     10.10 o 
  -5  -8   4     4955.48     4616.77     74.18 o 
  -4  -8   4       69.49       63.29      4.96 o 
  -3  -8   4     1639.09     1701.82     25.53 o 
  -2  -8   4     1106.27     1058.36     14.98 o 
  -1  -8   4     4058.89     3917.47     41.06 o 
   0  -8   4     3046.55     3048.91     38.62 o 
   1  -8   4     2058.93     2068.22     28.30 o 
   2  -8   4      501.87      429.03      6.44 o 
   3  -8   4     1739.28     1755.93     33.12 o 
   4  -8   4     1475.26     1438.23     43.76 o 
   5  -8   4     1559.28     1662.56     45.45 o 
   6  -8   4      857.57      819.91     44.30 o 
   7  -8   4     2411.37     2496.72     31.48 o 
   8  -8   4       35.75       27.76      3.18 o 
   9  -8   4      366.43      347.84      9.50 o 
  10  -8   4     1019.95      976.39     15.41 o 
  11  -8   4       12.15       15.91      2.93 o 
  12  -8   4     1550.87     1580.70     24.11 o 
 -11  -7   4       23.97       19.76      9.85 o 
 -10  -7   4     1333.08     1397.08     40.89 o 
  -9  -7   4      466.57      499.20     21.75 o 
  -8  -7   4     1585.83     1536.04     76.62 o 
  -7  -7   4       94.80       94.06      8.53 o 
  -6  -7   4      945.53      910.39     20.76 o 
  -5  -7   4      240.32      275.18     10.21 o 
  -4  -7   4      532.64      507.78     11.03 o 
  -3  -7   4      411.87      444.21      9.67 o 
  -2  -7   4      732.94      657.11     12.67 o 
  -1  -7   4     1050.20     1013.79     13.16 o 
   0  -7   4      865.65      908.13     15.80 o 
   1  -7   4     7886.95     8093.99     95.07 o 
   2  -7   4      676.86      672.18      8.77 o 
   3  -7   4     1403.30     1297.00     35.19 o 
   4  -7   4     1259.99     1316.23     40.48 o 
   5  -7   4     2125.81     2042.37     41.24 o 
   6  -7   4        2.34        0.91      2.21 o 
   7  -7   4     5646.85     5648.85     68.55 o 
   8  -7   4      873.94      866.33     12.57 o 
   9  -7   4     1078.02     1033.04     15.11 o 
  10  -7   4      144.58      133.88      5.34 o 
  11  -7   4     2820.85     2795.90     33.55 o 
  12  -7   4       46.71       41.26      3.80 o 
  13  -7   4      767.44      790.03     16.04 o 
 -11  -6   4      519.20      529.86     23.71 o 
 -10  -6   4     1116.68     1126.54     35.09 o 
  -9  -6   4     1196.83     1152.37     35.20 o 
  -8  -6   4     1976.81     1854.58     46.66 o 
  -7  -6   4        2.86       -2.36      4.45 o 
  -6  -6   4     1731.60     1668.91     28.02 o 
  -5  -6   4      616.33      600.90     14.47 o 
  -4  -6   4     7617.38     7737.49     97.47 o 
  -3  -6   4     2026.65     2105.18     29.50 o 
  -2  -6   4      484.04      389.60      8.77 o 
  -1  -6   4      195.08      256.77      5.51 o 
   0  -6   4     4821.84     4724.69     68.23 o 
   1  -6   4       35.15       33.44      2.78 o 
   2  -6   4    18214.59    18881.94    262.39 o 
   3  -6   4      522.55      598.04     19.53 o 
   4  -6   4     7480.75     7767.13    141.74 o 
   5  -6   4        7.62        6.63      2.07 o 
   6  -6   4     4440.66     4337.71     46.38 o 
   7  -6   4      864.82      820.18     11.83 o 
   8  -6   4     1260.14     1268.87     16.32 o 
   9  -6   4       29.11       42.40      3.03 o 
  10  -6   4     1672.27     1721.87     22.32 o 
  11  -6   4      167.22      173.66      6.29 o 
  12  -6   4      158.75      157.55      6.42 o 
  13  -6   4        0.88       -4.53      3.13 o 
 -12  -5   4       21.96       22.44      9.44 o 
 -11  -5   4      270.96      311.91     19.25 o 
 -10  -5   4      209.51      196.26     14.88 o 
  -9  -5   4     2610.01     2641.14     61.88 o 
  -8  -5   4      205.31      206.20     11.72 o 
  -7  -5   4     2523.72     2602.62     40.41 o 
  -6  -5   4      309.57      310.51      8.94 o 
  -5  -5   4     3598.26     3573.89     65.06 o 
  -4  -5   4      515.68      559.79     10.43 o 
  -3  -5   4    11933.96    11941.11    238.53 o 
  -2  -5   4     1458.85     1608.09     40.42 o 
  -1  -5   4     8804.82     8516.41    102.95 o 
   0  -5   4      684.71      757.22     14.76 o 
   1  -5   4     4476.55     4455.64     57.94 o 
   2  -5   4       71.78       81.94      4.18 o 
   3  -5   4     4542.43     4554.85     57.69 o 
   4  -5   4       16.12       11.61      1.36 o 
   5  -5   4     7331.04     7597.51     79.11 o 
   6  -5   4     1199.78     1210.04     14.12 o 
   7  -5   4     1780.96     1700.00     17.91 o 
   8  -5   4       34.27       32.45      2.59 o 
   9  -5   4     1744.69     1723.85     20.24 o 
  10  -5   4      648.80      676.52     10.48 o 
  11  -5   4      623.66      583.83     10.08 o 
  12  -5   4      413.00      388.84      8.39 o 
  13  -5   4      286.86      302.50      7.90 o 
 -12  -4   4      842.00      793.75     29.19 o 
 -11  -4   4       14.33        7.19      6.48 o 
 -10  -4   4     1566.25     1637.85     33.40 o 
  -9  -4   4        0.39        3.49      4.68 o 
  -8  -4   4     4446.11     4454.68     64.89 o 
  -7  -4   4      490.19      484.83     10.96 o 
  -6  -4   4     4896.42     4888.09    100.17 o 
  -5  -4   4      553.85      627.80     11.09 o 
  -4  -4   4     7091.32     7223.64     89.63 o 
  -3  -4   4      181.27      214.79      6.29 o 
  -2  -4   4     5454.26     5665.67     83.99 o 
  -1  -4   4      371.80      475.00      8.40 o 
   0  -4   4     6871.85     6741.90    106.32 o 
   1  -4   4      576.73      745.46     11.32 o 
   2  -4   4     1929.67     1887.24     25.55 o 
   3  -4   4     2994.21     3084.65     37.05 o 
   4  -4   4     4212.12     4218.53     50.43 o 
   5  -4   4     2249.25     2220.81     24.69 o 
   6  -4   4      658.86      664.46      8.86 o 
   7  -4   4      482.08      486.32      8.02 o 
   8  -4   4      634.74      597.39      9.06 o 
   9  -4   4      837.08      824.89     11.89 o 
  10  -4   4      852.50      799.91     12.19 o 
  11  -4   4      999.60      965.73     14.40 o 
  12  -4   4       98.72      110.39      6.34 o 
 -12  -3   4       80.56       74.59     10.42 o 
 -11  -3   4     2812.08     2851.97     51.53 o 
 -10  -3   4        4.44        5.53      4.89 o 
  -9  -3   4     1813.17     1788.86     32.24 o 
  -8  -3   4      151.05      147.28      7.62 o 
  -7  -3   4     5031.22     5075.16     65.29 o 
  -6  -3   4     1165.54     1116.11     17.41 o 
  -5  -3   4     2681.18     2778.98     46.73 o 
  -4  -3   4       77.69       57.58      2.95 o 
  -3  -3   4     1660.68     1762.38     51.73 o 
  -2  -3   4     4309.58     4322.55     71.04 o 
  -1  -3   4      202.19      229.32      5.10 o 
   0  -3   4    15741.81    15937.52    198.94 o 
   1  -3   4      415.92      442.52      6.78 o 
   2  -3   4     2185.65     2088.88     25.77 o 
   3  -3   4     1119.12     1020.30     12.72 o 
   4  -3   4    14097.79    14484.26    166.88 o 
   5  -3   4     2671.29     2675.54     28.04 o 
   6  -3   4     1514.08     1565.47     18.06 o 
   7  -3   4      614.75      660.24      9.73 o 
   8  -3   4     1008.26      943.67     13.74 o 
   9  -3   4        0.86        0.70      2.95 o 
  10  -3   4     1282.91     1317.17     18.91 o 
  11  -3   4      137.13      141.60      5.80 o 
  12  -3   4      939.50      974.12     18.57 o 
 -13  -2   4       13.88       17.77      8.05 o 
 -12  -2   4      829.56      852.08     25.74 o 
 -11  -2   4       36.33       46.60      7.10 o 
 -10  -2   4      591.90      597.14     14.96 o 
  -9  -2   4       21.90       21.54      4.07 o 
  -8  -2   4      129.35      146.58      6.43 o 
  -7  -2   4     6352.14     6361.23     66.43 o 
  -6  -2   4     2233.08     2148.60     25.94 o 
  -5  -2   4     4065.65     4223.13     44.48 o 
  -4  -2   4     2564.39     2577.27     26.73 o 
  -3  -2   4     8021.82     7873.61    103.35 o 
  -2  -2   4     2404.31     2336.45     37.08 o 
  -1  -2   4    10185.20    10256.84    111.10 o 
   0  -2   4    14873.78    15070.45    173.91 o 
   1  -2   4      303.03      390.79      6.04 o 
   2  -2   4     4010.92     4151.24     49.59 o 
   3  -2   4     1320.39     1249.61     16.69 o 
   4  -2   4      129.46      141.65      3.58 o 
   5  -2   4     8235.08     8265.05     78.89 o 
   6  -2   4       68.40       66.96      3.73 o 
   7  -2   4     7052.43     7054.98     68.91 o 
   8  -2   4      135.19      147.90      5.09 o 
   9  -2   4     2598.79     2604.56     30.31 o 
  10  -2   4        0.09       -1.75      2.71 o 
  11  -2   4     1317.33     1306.26     24.66 o 
  12  -2   4      146.50      124.30      8.22 o 
 -13  -1   4      189.86      237.94     14.84 o 
 -12  -1   4      633.10      707.09     22.59 o 
 -11  -1   4      750.87      751.62     17.52 o 
 -10  -1   4     3638.76     3604.76     54.27 o 
  -9  -1   4      730.23      747.88     14.64 o 
  -8  -1   4      165.70      183.95      6.94 o 
  -7  -1   4      177.04      154.31      6.91 o 
  -6  -1   4     3373.25     3490.15     41.88 o 
  -5  -1   4     1006.14      973.69     13.46 o 
  -4  -1   4     7563.12     7642.18     86.15 o 
  -3  -1   4     1519.41     1480.46     20.10 o 
  -2  -1   4     6692.97     6912.04     90.68 o 
  -1  -1   4      851.81      853.36     10.83 o 
   0  -1   4    29850.39    30505.63    412.62 o 
   1  -1   4     4707.94     4939.99     63.08 o 
   2  -1   4    12478.74    12939.79    162.46 o 
   3  -1   4      412.97      390.44      6.26 o 
   4  -1   4     6278.79     6394.78     72.93 o 
   5  -1   4        6.32        2.88      1.44 o 
   6  -1   4     5644.05     5655.37     55.72 o 
   7  -1   4      338.88      355.00      6.69 o 
   8  -1   4     2094.16     2106.69     24.00 o 
   9  -1   4       45.58       46.90      3.42 o 
  10  -1   4     1802.83     1747.96     30.63 o 
  11  -1   4      265.59      264.79     11.65 o 
  12  -1   4      250.63      239.33     12.92 o 
 -13   0   4      236.29      260.54     15.08 o 
 -12   0   4       11.83       12.32      5.36 o 
 -11   0   4     3430.80     3334.33     56.87 o 
 -10   0   4     1634.24     1558.16     24.95 o 
  -9   0   4     4414.16     4439.64     58.46 o 
  -8   0   4      171.44      201.00      5.37 o 
  -7   0   4     1903.41     1832.24     21.45 o 
  -6   0   4      637.51      690.02     10.53 o 
  -5   0   4    10600.16    10855.02    129.88 o 
  -4   0   4      469.01      469.44      8.60 o 
  -3   0   4     9154.72     9176.29    102.55 o 
  -2   0   4       20.37       16.40      1.85 o 
  -1   0   4     5915.79     5854.93     73.77 o 
   0   0   4     3710.07     3692.87     43.87 o 
   1   0   4      898.43     1000.95     15.86 o 
   2   0   4     2388.39     2463.78     40.39 o 
   3   0   4     5004.74     4933.92     53.40 o 
   4   0   4     3186.05     3355.08     37.71 o 
   5   0   4     2322.54     2265.05     25.60 o 
   6   0   4     1800.37     1903.12     21.31 o 
   7   0   4      831.71      803.24     11.42 o 
   8   0   4      377.91      367.94      7.65 o 
   9   0   4      768.26      777.24     15.65 o 
  10   0   4     1058.65     1061.39     20.02 o 
  11   0   4      690.51      719.69     21.85 o 
  12   0   4       94.36      104.78      8.61 o 
 -13   1   4        0.07       -2.97      6.46 o 
 -12   1   4      488.88      523.53     16.75 o 
 -11   1   4       67.63       54.21      6.57 o 
 -10   1   4      561.77      579.51     13.84 o 
  -9   1   4      342.40      340.82      7.85 o 
  -8   1   4     2520.79     2455.90     29.84 o 
  -7   1   4      144.52      154.14      5.39 o 
  -6   1   4     1972.31     1932.10     26.33 o 
  -5   1   4      428.13      467.12     13.11 o 
  -4   1   4     2000.39     1962.85     38.30 o 
  -3   1   4     1098.86     1072.37     17.97 o 
  -2   1   4     6967.22     6897.58    104.87 o 
  -1   1   4      697.94      688.47     10.78 o 
   0   1   4    13588.28    13573.30    220.07 o 
   1   1   4      382.54      436.87      7.72 o 
   2   1   4      299.77      276.59      8.48 o 
   3   1   4       31.75       18.76      2.89 o 
   4   1   4      711.43      657.73     13.45 o 
   5   1   4     1578.28     1505.22     19.53 o 
   6   1   4     1884.61     1930.46     24.51 o 
   7   1   4     2354.11     2402.18     30.13 o 
   8   1   4      953.61      985.75     17.95 o 
   9   1   4     2344.90     2340.17     35.07 o 
  10   1   4      286.99      273.36     10.17 o 
  11   1   4     1974.24     2016.92     35.67 o 
  12   1   4      503.93      511.62     20.71 o 
 -13   2   4     1047.32     1106.62     23.42 o 
 -12   2   4        8.28        1.64      4.51 o 
 -11   2   4     1154.73     1208.03     22.61 o 
 -10   2   4       35.54       29.09      3.61 o 
  -9   2   4     1652.48     1595.51     23.56 o 
  -8   2   4      560.81      538.40      9.32 o 
  -7   2   4     1751.17     1728.50     21.42 o 
  -6   2   4      507.41      419.78      7.46 o 
  -5   2   4     2470.22     2383.08     28.91 o 
  -4   2   4     4864.97     5058.71     67.77 o 
  -3   2   4     6634.92     6645.68     87.84 o 
  -2   2   4     1135.67     1104.51     16.35 o 
  -1   2   4     3561.15     3417.32     38.95 o 
   0   2   4    15032.39    15031.53    163.76 o 
   1   2   4     8821.68     8812.22    122.05 o 
   2   2   4     3049.46     2992.97     35.70 o 
   3   2   4     1553.83     1644.24     34.27 o 
   4   2   4     2067.97     1871.15     37.91 o 
   5   2   4      272.49      235.18      6.99 o 
   6   2   4     3645.43     3654.26     42.95 o 
   7   2   4       12.15       16.77      3.86 o 
   8   2   4     1769.11     1763.87     30.78 o 
   9   2   4       77.68       77.58      7.34 o 
  10   2   4      281.70      324.67     11.20 o 
  11   2   4       85.84       87.08      6.82 o 
 -14   3   4      359.40      378.10     15.38 o 
 -13   3   4      109.28       91.04      7.50 o 
 -12   3   4      920.19      916.67     19.76 o 
 -11   3   4       76.94       90.15      6.94 o 
 -10   3   4     3969.91     3887.19     48.57 o 
  -9   3   4      935.04      936.12     14.92 o 
  -8   3   4      922.27      891.09     15.54 o 
  -7   3   4     4712.43     4779.38     54.81 o 
  -6   3   4     1366.78     1265.84     15.88 o 
  -5   3   4      807.31      762.22     11.98 o 
  -4   3   4     2437.47     2499.79     39.80 o 
  -3   3   4     5160.73     5187.01     59.29 o 
  -2   3   4      702.79      683.30     13.58 o 
  -1   3   4     1153.93     1102.79     21.08 o 
   0   3   4     2667.51     2666.78     27.94 o 
   1   3   4    19306.94    19491.79    354.58 o 
   2   3   4      347.12      431.99     14.87 o 
   3   3   4     7852.82     7655.79    111.51 o 
   4   3   4      132.16      155.70      6.69 o 
   5   3   4     3013.62     2995.34     41.03 o 
   6   3   4      515.92      521.05     17.49 o 
   7   3   4     1294.26     1311.84     24.01 o 
   8   3   4       80.81       75.27      6.44 o 
   9   3   4     1134.53     1095.69     22.79 o 
  10   3   4        5.07       -2.19      4.29 o 
  11   3   4      142.75      149.41      8.45 o 
 -14   4   4      456.57      447.04     15.65 o 
 -13   4   4      593.64      585.91     17.04 o 
 -12   4   4     1046.05     1004.76     22.38 o 
 -11   4   4      428.76      423.91     10.24 o 
 -10   4   4     2589.43     2535.56     33.33 o 
  -9   4   4      191.26      182.35      8.52 o 
  -8   4   4     3553.89     3557.51     40.88 o 
  -7   4   4     1246.95     1316.18     15.88 o 
  -6   4   4     5280.14     5225.45     57.24 o 
  -5   4   4       18.96        4.13      1.66 o 
  -4   4   4       10.36       15.02      1.92 o 
  -3   4   4      462.20      458.77      7.56 o 
  -2   4   4     5498.82     5642.75     74.66 o 
  -1   4   4      671.14      742.37     12.28 o 
   0   4   4     1529.08     1350.40     19.12 o 
   1   4   4      243.00      286.02      7.98 o 
   2   4   4     6037.76     5927.57     73.69 o 
   3   4   4       53.22       23.59      2.84 o 
   4   4   4     2013.10     1969.24     28.55 o 
   5   4   4        1.33       -5.13      3.42 o 
   6   4   4     3255.63     3166.29    105.91 o 
   7   4   4      604.58      572.35     16.04 o 
   8   4   4     1367.61     1394.90     26.42 o 
   9   4   4      516.65      513.93     13.95 o 
  10   4   4     1424.13     1456.46     26.72 o 
  11   4   4       72.56       72.72      7.51 o 
 -14   5   4       84.36       90.92      9.06 o 
 -13   5   4     1002.96      974.69     22.63 o 
 -12   5   4       10.06        8.19      3.53 o 
 -11   5   4     2732.94     2675.92     37.43 o 
 -10   5   4      126.99      113.57      5.35 o 
  -9   5   4     1098.92     1096.63     16.65 o 
  -8   5   4       74.24       84.23      3.73 o 
  -7   5   4     4520.58     4811.12     53.22 o 
  -6   5   4       24.30       34.10      2.30 o 
  -5   5   4    13022.41    13427.10    141.84 o 
  -4   5   4     1330.07     1541.36     19.45 o 
  -3   5   4    18197.02    18481.76    229.42 o 
  -2   5   4     7642.79     8045.15    125.76 o 
  -1   5   4     6197.66     6374.86     76.89 o 
   0   5   4      177.59      140.16      5.41 o 
   1   5   4     4046.51     3847.14     65.89 o 
   2   5   4      868.26      814.33     23.85 o 
   3   5   4     5511.38     5691.47     67.24 o 
   4   5   4     1808.08     1920.31     41.22 o 
   5   5   4     1609.39     1594.96     48.11 o 
   6   5   4      306.12      303.43     12.85 o 
   7   5   4     1670.33     1652.90     32.90 o 
   8   5   4     1395.45     1452.02     27.94 o 
   9   5   4      455.56      451.59     16.22 o 
  10   5   4      619.16      566.18     17.02 o 
 -14   6   4      562.92      570.89     17.09 o 
 -13   6   4       29.00       34.21      4.78 o 
 -12   6   4     1128.72     1107.91     19.44 o 
 -11   6   4      143.23      130.11      6.32 o 
 -10   6   4      984.53     1089.17     18.87 o 
  -9   6   4      350.05      334.40      8.21 o 
  -8   6   4     3816.68     3564.85     43.07 o 
  -7   6   4     1132.80     1153.75     16.19 o 
  -6   6   4     6656.02     6597.70     78.76 o 
  -5   6   4     1602.29     1681.65     22.72 o 
  -4   6   4     3699.89     3773.01     44.29 o 
  -3   6   4     5722.77     5976.97     68.27 o 
  -2   6   4     3276.25     3199.88     35.81 o 
  -1   6   4       91.93       71.11      4.43 o 
   0   6   4     1725.05     1667.24     25.06 o 
   1   6   4      562.93      555.56     12.27 o 
   2   6   4     1286.44     1335.89     24.45 o 
   3   6   4     5115.45     5255.99     90.71 o 
   4   6   4     1109.51     1108.11     22.76 o 
   5   6   4     2738.94     2656.65     46.19 o 
   6   6   4     2902.74     2871.79     50.32 o 
   7   6   4     2053.28     1977.35     38.41 o 
   8   6   4      176.34      183.44     12.62 o 
   9   6   4     1062.19     1116.56     26.71 o 
  10   6   4       89.00      105.22     11.51 o 
 -14   7   4       13.43        7.03      3.84 o 
 -13   7   4      553.56      541.85     12.83 o 
 -12   7   4       39.66       48.06      4.49 o 
 -11   7   4      705.90      701.59     13.64 o 
 -10   7   4      487.16      521.66     10.88 o 
  -9   7   4     1460.83     1451.59     21.56 o 
  -8   7   4     4113.15     4058.87     51.35 o 
  -7   7   4     1106.32     1044.60     14.97 o 
  -6   7   4     4171.34     4251.64     53.13 o 
  -5   7   4     1793.72     1750.77     23.36 o 
  -4   7   4      390.39      376.49      6.79 o 
  -3   7   4       38.09       20.84      2.00 o 
  -2   7   4     1627.04     1560.64     24.38 o 
  -1   7   4     1357.46     1284.81     18.66 o 
   0   7   4     5675.38     5679.32     74.05 o 
   1   7   4     1025.68     1101.92     17.41 o 
   2   7   4     2120.57     2031.52     30.10 o 
   3   7   4     1451.67     1463.23     30.99 o 
   4   7   4     5433.46     5332.07     76.71 o 
   5   7   4      132.85      104.89      9.99 o 
   6   7   4     1072.14     1039.63     40.75 o 
   7   7   4      101.67       98.79     20.97 o 
   8   7   4      856.66      815.83     25.05 o 
   9   7   4        0.99       -9.52      6.34 o 
 -14   8   4      161.41      195.81      8.05 o 
 -13   8   4      387.98      364.80     11.20 o 
 -12   8   4      396.20      393.00     12.99 o 
 -11   8   4      380.28      378.92      9.34 o 
 -10   8   4      194.62      173.19      6.33 o 
  -9   8   4     1202.80     1173.54     18.12 o 
  -8   8   4      404.68      439.78      9.03 o 
  -7   8   4     1230.56     1261.40     18.49 o 
  -6   8   4      445.48      437.81      8.38 o 
  -5   8   4     5923.53     5884.65     72.19 o 
  -4   8   4      970.05      977.49     12.97 o 
  -3   8   4     3600.60     3716.55     44.41 o 
  -2   8   4      965.04      996.69     16.74 o 
  -1   8   4     4681.04     4651.78     58.46 o 
   0   8   4       15.61       27.96      3.00 o 
   1   8   4     5802.83     5861.54     73.74 o 
   2   8   4      142.07      151.95      9.06 o 
   3   8   4       60.13       65.53      7.54 o 
   4   8   4     1496.68     1384.65     28.09 o 
   5   8   4     2317.13     2352.25     57.50 o 
   6   8   4        0.32       -8.83      5.89 o 
   7   8   4     2436.81     2443.27     81.68 o 
   8   8   4      582.76      599.11     21.66 o 
   9   8   4      633.48      628.77     34.02 o 
 -13   9   4       36.51       43.68      5.39 o 
 -12   9   4     1047.12     1054.53     20.44 o 
 -11   9   4      205.53      195.53      6.98 o 
 -10   9   4      767.01      750.68     13.48 o 
  -9   9   4       21.45       21.18      2.88 o 
  -8   9   4       17.36       16.31      2.50 o 
  -7   9   4      385.98      401.80      8.78 o 
  -6   9   4     1311.76     1311.71     22.68 o 
  -5   9   4       36.47       37.03      2.98 o 
  -4   9   4     2924.71     2870.20     32.68 o 
  -3   9   4        7.86       16.82      2.33 o 
  -2   9   4     4977.68     5067.94     69.16 o 
  -1   9   4       57.97       67.42      3.94 o 
   0   9   4     2055.85     1978.80     30.05 o 
   1   9   4     1466.78     1514.73     25.78 o 
   2   9   4     2084.10     2129.51     42.29 o 
   3   9   4      457.26      438.29     18.13 o 
   4   9   4      697.19      740.95     24.18 o 
   5   9   4        2.45        4.83      6.57 o 
   6   9   4     3890.52     3851.19     86.86 o 
   7   9   4      233.95      213.34     16.77 o 
   8   9   4      456.78      457.65     23.47 o 
 -13  10   4     1206.21     1194.26     22.57 o 
 -12  10   4      196.97      178.20      8.10 o 
 -11  10   4      190.04      217.83      8.31 o 
 -10  10   4      343.81      331.37      9.59 o 
  -9  10   4     1875.55     1793.95     28.20 o 
  -8  10   4        2.16        0.80      2.64 o 
  -7  10   4     1833.87     1822.80     32.40 o 
  -6  10   4       54.00       62.51      4.03 o 
  -5  10   4     4315.96     4296.66     64.06 o 
  -4  10   4      219.89      221.57      6.18 o 
  -3  10   4      798.01      804.36     13.35 o 
  -2  10   4      928.84      957.76     17.15 o 
  -1  10   4       59.07       62.95      3.98 o 
   0  10   4      248.18      277.00      7.91 o 
   1  10   4     4853.75     4730.93     83.40 o 
   2  10   4     1023.64      990.55     21.91 o 
   3  10   4      505.88      464.84     14.67 o 
   4  10   4     1152.99     1155.86     26.10 o 
   5  10   4     1331.98     1223.89     36.47 o 
   6  10   4     1000.26      973.36     43.21 o 
   7  10   4      530.75      533.58     24.41 o 
 -13  11   4       15.49        7.76      3.76 o 
 -12  11   4      958.80      930.75     18.36 o 
 -11  11   4        0.38        0.10      2.94 o 
 -10  11   4     1849.75     1858.37     31.62 o 
  -9  11   4      500.66      505.71     12.15 o 
  -8  11   4     1519.61     1503.99     23.65 o 
  -7  11   4     1502.22     1452.26     25.23 o 
  -6  11   4     2437.12     2450.94     39.07 o 
  -5  11   4      146.52      145.89      7.80 o 
  -4  11   4     3152.71     3165.06     47.96 o 
  -3  11   4     1265.47     1313.77     23.96 o 
  -2  11   4     1412.27     1373.80     23.02 o 
  -1  11   4      192.76      183.24      7.59 o 
   0  11   4     4824.03     4730.44     72.66 o 
   1  11   4     2640.03     2524.42     56.54 o 
   2  11   4       61.93       79.17      6.99 o 
   3  11   4     1682.27     1743.60     43.90 o 
   4  11   4       31.46       25.82      6.24 o 
   5  11   4      473.87      520.96     34.46 o 
   6  11   4      170.51      178.69     15.51 o 
 -12  12   4      341.39      380.16     10.74 o 
 -11  12   4      405.52      378.40     10.77 o 
 -10  12   4      141.55      176.88     12.11 o 
  -9  12   4     1067.50     1058.61     18.16 o 
  -8  12   4      116.31      139.14      6.63 o 
  -7  12   4       44.16       41.72      4.24 o 
  -6  12   4      450.75      482.82     10.74 o 
  -5  12   4      699.71      689.55     14.69 o 
  -4  12   4     2623.39     2645.77     47.70 o 
  -3  12   4      107.92      101.48      6.34 o 
  -2  12   4     5119.19     5002.30     70.13 o 
  -1  12   4     1305.64     1242.58     22.35 o 
   0  12   4      724.48      725.58     20.93 o 
   1  12   4      697.18      650.61     17.40 o 
   2  12   4     1386.39     1404.96     29.20 o 
   3  12   4      143.72      117.67     10.08 o 
   4  12   4     1192.42     1199.36     32.76 o 
   5  12   4       93.01       98.31     14.72 o 
   6  12   4        5.91       11.39      9.21 o 
 -12  13   4     1153.37     1181.28     22.26 o 
 -11  13   4      227.12      242.42     10.68 o 
 -10  13   4      340.15      328.15     11.10 o 
  -9  13   4     1050.81     1011.49     19.51 o 
  -8  13   4      232.54      208.71      7.97 o 
  -7  13   4     2173.19     2165.52     32.13 o 
  -6  13   4      861.60      820.87     18.05 o 
  -5  13   4      587.37      608.79     16.53 o 
  -4  13   4      172.81      161.32      8.67 o 
  -3  13   4     1570.19     1597.62     29.19 o 
  -2  13   4      136.94      126.73      7.71 o 
  -1  13   4     1819.90     1851.64     37.80 o 
   0  13   4      226.22      235.28     13.36 o 
   1  13   4      832.35      846.19     23.06 o 
   2  13   4       57.72       46.27      7.59 o 
   3  13   4     2358.88     2353.05     45.12 o 
   4  13   4      114.20      114.95     11.35 o 
   5  13   4     1494.02     1446.25     46.88 o 
 -11  14   4      324.15      348.44      9.54 o 
 -10  14   4      333.55      316.70      9.35 o 
  -9  14   4       10.81       16.96      4.05 o 
  -8  14   4     1192.91     1159.69     19.73 o 
  -7  14   4       76.08       80.72      5.30 o 
  -6  14   4     3530.36     3430.73     60.06 o 
  -5  14   4       29.58       27.74      4.95 o 
  -4  14   4      904.48      916.34     21.90 o 
  -3  14   4      181.26      157.99      8.36 o 
  -2  14   4     2555.86     2577.75     44.27 o 
  -1  14   4      307.09      275.67     25.51 o 
   0  14   4     1371.27     1367.92     24.43 o 
   1  14   4        6.56       -1.23      4.86 o 
   2  14   4      949.47     1005.16     27.60 o 
   3  14   4      490.53      517.26     18.11 o 
   4  14   4      788.64      808.42     26.30 o 
 -10  15   4       17.88       21.72      3.34 o 
  -9  15   4      734.74      752.13     14.52 o 
  -8  15   4      260.24      234.72      8.09 o 
  -7  15   4      672.39      698.20     17.34 o 
  -6  15   4       71.80       63.71      6.16 o 
  -5  15   4     1180.38     1147.47     25.53 o 
  -4  15   4      374.90      382.54     14.52 o 
  -3  15   4      835.55      887.33     20.46 o 
  -2  15   4      499.49      461.26     19.25 o 
  -1  15   4      516.19      556.51     19.07 o 
   0  15   4      445.82      451.02     17.70 o 
   1  15   4     1331.63     1316.41     29.94 o 
   2  15   4      669.47      701.50     22.88 o 
  -9  16   4      444.79      419.22     11.17 o 
  -8  16   4       93.69       94.89      6.54 o 
  -7  16   4       80.33       85.58      6.56 o 
  -6  16   4     1201.93     1199.33     34.10 o 
  -5  16   4      877.35      938.29     24.79 o 
  -4  16   4      204.63      214.78     11.40 o 
  -3  16   4      920.54      876.73     32.98 o 
  -2  16   4      522.03      484.29     17.90 o 
  -1  16   4      437.06      521.84     19.20 o 
   0  16   4      404.84      471.53     24.97 o 
   1  16   4     1209.09     1230.22     37.99 o 
  -8  17   4      169.73      164.03      8.34 o 
  -7  17   4      271.30      264.89     11.09 o 
  -6  17   4      285.03      290.42     11.87 o 
  -5  17   4      233.16      257.48     11.99 o 
  -4  17   4      853.35      879.50     23.11 o 
  -3  17   4       36.66       43.79      8.61 o 
  -2  17   4      199.31      182.65     14.41 o 
   2 -18   5      113.97      117.03      7.46 o 
   3 -18   5     1102.46     1104.25     23.29 o 
   4 -18   5       24.58       13.48      6.76 o 
  -1 -17   5       14.42       11.90      9.47 o 
   0 -17   5      296.14      274.71     17.14 o 
   1 -17   5      251.69      275.47     11.00 o 
   2 -17   5      986.61      991.90     22.73 o 
   3 -17   5        5.02        9.62      6.24 o 
   4 -17   5     1192.35     1266.75     37.28 o 
   5 -17   5      451.43      407.92     16.27 o 
   6 -17   5     1140.57     1219.04     49.22 o 
   7 -17   5     1090.15     1084.49     42.66 o 
  -3 -16   5      345.45      464.83     27.45 o 
  -2 -16   5      493.55      526.61     27.65 o 
  -1 -16   5     1294.59     1279.79     69.18 o 
   0 -16   5      360.75      344.71     12.26 o 
   1 -16   5     1406.78     1422.85     27.29 o 
   2 -16   5       99.39       96.87      6.90 o 
   3 -16   5      304.71      300.12      9.75 o 
   4 -16   5     1176.11     1246.89     37.78 o 
   5 -16   5       64.47       70.73      5.63 o 
   6 -16   5      790.63      816.43     22.89 o 
   7 -16   5      130.97      130.69     11.48 o 
  -4 -15   5      471.79      429.15     21.78 o 
  -3 -15   5      977.42     1002.96     32.49 o 
  -2 -15   5      820.83      751.37     44.84 o 
  -1 -15   5      316.15      326.78     13.75 o 
   0 -15   5       19.91       11.32      4.41 o 
   1 -15   5     2024.71     1991.24     34.59 o 
   2 -15   5       22.27       19.17      4.16 o 
   3 -15   5     1416.25     1355.41     22.89 o 
   4 -15   5      135.12      130.85      7.62 o 
   5 -15   5      374.39      367.31     11.12 o 
   6 -15   5      143.01      142.12     13.67 o 
   7 -15   5     1246.66     1265.37     36.30 o 
   8 -15   5       24.78        2.19     13.12 o 
   9 -15   5      943.71      930.32     39.01 o 
  -5 -14   5      164.08      141.32     10.59 o 
  -4 -14   5      766.43      776.35     17.19 o 
  -3 -14   5      234.54      190.96     15.18 o 
  -2 -14   5     1339.15     1371.69     45.05 o 
  -1 -14   5      170.04      134.02      8.05 o 
   0 -14   5     2507.45     2450.70     41.27 o 
   1 -14   5      186.14      186.05      9.05 o 
   2 -14   5     1282.92     1301.64     22.79 o 
   3 -14   5       91.51       90.82      4.64 o 
   4 -14   5      832.69      836.55     19.41 o 
   5 -14   5      431.72      392.17     14.93 o 
   6 -14   5     2647.13     2631.99     50.86 o 
   7 -14   5       39.38       48.67     15.86 o 
   8 -14   5      744.34      838.21     34.92 o 
   9 -14   5       51.29       78.73     14.08 o 
  10 -14   5     1335.28     1389.21     85.59 o 
  -6 -13   5        0.52       -1.74      5.87 o 
  -5 -13   5     1694.24     1764.28     36.45 o 
  -4 -13   5        0.05       -4.60      3.61 o 
  -3 -13   5     1248.49     1283.81     21.49 o 
  -2 -13   5        6.93        8.81      6.55 o 
  -1 -13   5     1773.43     1900.19     33.88 o 
   0 -13   5       23.89       24.82      5.50 o 
   1 -13   5     1858.91     1908.96     35.79 o 
   2 -13   5      247.37      238.08      7.41 o 
   3 -13   5      943.24      856.07     15.14 o 
   4 -13   5      344.46      339.31     12.18 o 
   5 -13   5     1327.48     1365.35     24.22 o 
   6 -13   5      262.41      272.54     10.59 o 
   7 -13   5     1231.65     1245.16     42.34 o 
   8 -13   5      224.47      244.59     19.50 o 
   9 -13   5      237.94      235.42     20.23 o 
  10 -13   5      151.29      145.88      6.57 o 
  11 -13   5      217.50      234.37      9.38 o 
  -7 -12   5       19.96        8.76      7.47 o 
  -6 -12   5     1214.31     1155.15     27.60 o 
  -5 -12   5        3.10       14.69      5.87 o 
  -4 -12   5     3603.41     3716.08     56.99 o 
  -3 -12   5      262.72      256.10     12.53 o 
  -2 -12   5     1986.54     1957.96     29.57 o 
  -1 -12   5      311.16      292.94      9.33 o 
   0 -12   5     2215.41     2159.54     35.99 o 
   1 -12   5     1236.01     1174.49     30.93 o 
   2 -12   5     2314.75     2317.85     35.35 o 
   3 -12   5      187.63      194.92      5.44 o 
   4 -12   5      768.48      723.36     14.57 o 
   5 -12   5      480.32      494.24     12.07 o 
   6 -12   5       55.36       54.45      9.85 o 
   7 -12   5     1079.80     1135.81     91.61 o 
   8 -12   5      233.28      228.22     25.70 o 
   9 -12   5       75.53       91.56      9.34 o 
  10 -12   5      514.82      505.82     13.57 o 
  11 -12   5      539.10      551.47     17.52 o 
  -8 -11   5      128.41      112.40     13.60 o 
  -7 -11   5      463.12      448.87     18.85 o 
  -6 -11   5      988.89      991.11     26.89 o 
  -5 -11   5     1358.68     1316.13     28.40 o 
  -4 -11   5      192.41      262.73     10.23 o 
  -3 -11   5     1426.97     1339.59     24.34 o 
  -2 -11   5      803.88      782.49     16.49 o 
  -1 -11   5     2362.16     2338.77     32.92 o 
   0 -11   5     1554.80     1529.94     24.14 o 
   1 -11   5     2201.06     2185.72     34.58 o 
   2 -11   5     1064.43     1047.12     16.26 o 
   3 -11   5      301.24      315.25      6.67 o 
   4 -11   5      678.18      666.63     10.55 o 
   5 -11   5     1007.28      963.83     24.98 o 
   6 -11   5     2468.92     2399.35     64.79 o 
   7 -11   5      371.20      346.11     20.30 o 
   8 -11   5      554.91      545.61     15.03 o 
   9 -11   5        6.41        7.25      5.13 o 
  10 -11   5     1019.07     1063.00     28.53 o 
  11 -11   5        0.56       -1.14      2.86 o 
  12 -11   5      944.69      951.24     19.81 o 
  -9 -10   5      910.29      924.17     32.93 o 
  -8 -10   5      402.28      416.76     21.25 o 
  -7 -10   5      606.71      583.86     18.66 o 
  -6 -10   5      599.80      622.23     18.01 o 
  -5 -10   5      403.38      390.76     13.50 o 
  -4 -10   5       36.09       26.70      5.29 o 
  -3 -10   5      685.62      664.09     12.74 o 
  -2 -10   5       61.45       67.19      3.33 o 
  -1 -10   5     2943.62     3006.04     37.78 o 
   0 -10   5      698.10      678.32     11.92 o 
   1 -10   5     5779.21     5866.34     84.94 o 
   2 -10   5      219.92      244.72      6.51 o 
   3 -10   5     4067.97     4073.44     48.98 o 
   4 -10   5      162.83      168.51      4.86 o 
   5 -10   5     2713.73     2638.56     69.76 o 
   6 -10   5       99.72      120.50     11.97 o 
   7 -10   5     4861.65     4906.08    119.39 o 
   8 -10   5       77.14       70.26      4.13 o 
   9 -10   5      329.51      340.58      8.54 o 
  10 -10   5       64.87       64.47      4.78 o 
  11 -10   5      322.82      362.81     11.89 o 
  12 -10   5       77.96       72.64      9.91 o 
  -9  -9   5       34.13       19.73      8.88 o 
  -8  -9   5      683.33      675.83     26.18 o 
  -7  -9   5      397.19      411.16     14.85 o 
  -6  -9   5     3410.66     3286.19     56.75 o 
  -5  -9   5      115.10      128.88      8.43 o 
  -4  -9   5     6329.06     6437.47    100.01 o 
  -3  -9   5      981.33     1046.97     16.80 o 
  -2  -9   5     4250.28     4217.45     50.80 o 
  -1  -9   5      126.73      161.46      5.43 o 
   0  -9   5     1627.85     1607.18     22.66 o 
   1  -9   5      311.14      353.08      8.35 o 
   2  -9   5     6526.70     6656.16     80.33 o 
   3  -9   5      153.57      146.81      3.89 o 
   4  -9   5     2212.94     2328.98     39.76 o 
   5  -9   5        5.76       -2.19      5.80 o 
   6  -9   5     4664.53     4673.39    146.42 o 
   7  -9   5      539.90      525.90     14.87 o 
   8  -9   5     1225.11     1306.70     22.00 o 
   9  -9   5      443.18      486.14     11.31 o 
  10  -9   5     1519.55     1481.62     26.44 o 
  11  -9   5        2.49       -2.23      3.51 o 
  12  -9   5     1126.60     1105.29     23.16 o 
 -10  -8   5      225.38      193.72     16.20 o 
  -9  -8   5      949.90      923.62     31.33 o 
  -8  -8   5       42.00       39.70      9.06 o 
  -7  -8   5     3383.99     3458.00     59.51 o 
  -6  -8   5      317.48      293.59     11.62 o 
  -5  -8   5     2622.68     2601.34     69.20 o 
  -4  -8   5        0.12       -1.48      2.99 o 
  -3  -8   5     5960.26     6048.16     77.36 o 
  -2  -8   5      411.55      427.20      9.17 o 
  -1  -8   5     6197.62     6260.61     78.37 o 
   0  -8   5       67.84       84.73      3.78 o 
   1  -8   5     5132.73     5089.50     67.23 o 
   2  -8   5       20.04       12.72      1.58 o 
   3  -8   5     1168.52     1261.17     21.90 o 
   4  -8   5     1829.02     1876.81     38.37 o 
   5  -8   5     3228.13     3296.47     81.06 o 
   6  -8   5      108.47      105.94      5.29 o 
   7  -8   5     2608.85     2647.36     33.60 o 
   8  -8   5     2194.13     2288.42     37.00 o 
   9  -8   5      136.12      121.70      5.91 o 
  10  -8   5     1916.69     1936.14     26.81 o 
  11  -8   5     1582.77     1555.26     23.04 o 
  12  -8   5      710.60      720.33     13.90 o 
 -11  -7   5       20.28       20.20      9.36 o 
 -10  -7   5      805.98      831.46     29.87 o 
  -9  -7   5        0.67       -2.24      6.76 o 
  -8  -7   5     2036.97     2091.97     71.48 o 
  -7  -7   5      204.53      229.66     11.39 o 
  -6  -7   5     3522.62     3508.67     58.48 o 
  -5  -7   5        5.01       10.44      5.24 o 
  -4  -7   5     2438.57     2520.38     35.64 o 
  -3  -7   5      837.88      814.58     14.34 o 
  -2  -7   5       11.98       12.27      2.92 o 
  -1  -7   5     1027.70      973.56     13.51 o 
   0  -7   5     3146.10     3138.46     46.89 o 
   1  -7   5     1642.08     1501.11     19.96 o 
   2  -7   5      188.21      131.54      3.36 o 
   3  -7   5     2908.83     2932.22     56.71 o 
   4  -7   5       73.57       53.26      2.86 o 
   5  -7   5     5501.18     5679.44     79.94 o 
   6  -7   5     2123.07     2111.10     25.52 o 
   7  -7   5     1105.27     1080.60     14.53 o 
   8  -7   5      211.72      205.46      5.25 o 
   9  -7   5      649.25      642.27     10.97 o 
  10  -7   5       29.44       28.08      4.65 o 
  11  -7   5      365.36      353.99     11.81 o 
  12  -7   5       13.12        2.71      3.25 o 
 -11  -6   5      774.75      805.48     29.73 o 
 -10  -6   5       18.16       26.49      8.52 o 
  -9  -6   5     1272.55     1282.33     36.79 o 
  -8  -6   5      411.05      413.35     19.61 o 
  -7  -6   5      233.68      236.05     12.26 o 
  -6  -6   5     1573.55     1650.73     31.08 o 
  -5  -6   5     1762.57     1702.97     31.11 o 
  -4  -6   5     2285.23     2264.55     31.46 o 
  -3  -6   5     2157.28     2196.74     30.62 o 
  -2  -6   5     1278.58     1238.00     18.44 o 
  -1  -6   5     2366.07     2425.09     29.45 o 
   0  -6   5    11231.45    11461.82    192.61 o 
   1  -6   5     1480.56     1371.57     21.46 o 
   2  -6   5     2191.27     1994.74     29.58 o 
   3  -6   5     1430.31     1481.67     19.00 o 
   4  -6   5     3252.47     3080.05     37.43 o 
   5  -6   5       44.00       58.10      2.04 o 
   6  -6   5     3406.14     3415.91     39.33 o 
   7  -6   5      625.42      657.61     10.30 o 
   8  -6   5     1156.05     1104.10     15.84 o 
   9  -6   5       61.15       45.77      3.50 o 
  10  -6   5     1550.07     1586.29     22.52 o 
  11  -6   5       30.90       31.60      3.91 o 
  12  -6   5      980.74      991.25     18.11 o 
 -12  -5   5      217.12      224.94     21.96 o 
 -11  -5   5      548.87      609.64     24.73 o 
 -10  -5   5     1024.52      996.31     31.58 o 
  -9  -5   5      733.62      778.43     37.71 o 
  -8  -5   5        7.86       17.95      6.32 o 
  -7  -5   5      472.16      505.25     14.32 o 
  -6  -5   5      257.65      242.95      8.59 o 
  -5  -5   5     6014.85     6191.32     73.42 o 
  -4  -5   5     1153.28     1122.89     21.35 o 
  -3  -5   5     2209.90     2083.79     31.29 o 
  -2  -5   5     1535.92     1464.31     22.57 o 
  -1  -5   5    13632.31    13619.33    163.25 o 
   0  -5   5     2036.15     2133.44     36.11 o 
   1  -5   5      523.58      486.08     10.29 o 
   2  -5   5      761.35      845.56     13.89 o 
   3  -5   5     1382.07     1294.17     16.57 o 
   4  -5   5     1232.49     1465.68     16.86 o 
   5  -5   5     2113.50     2048.27     23.17 o 
   6  -5   5      288.49      294.87      6.00 o 
   7  -5   5     4118.90     4091.75     41.89 o 
   8  -5   5       39.44       53.90      3.17 o 
   9  -5   5     3068.77     2994.40     31.10 o 
  10  -5   5        0.76        1.08      2.03 o 
  11  -5   5     1044.35     1043.17     14.07 o 
  12  -5   5      228.94      216.43      9.02 o 
 -12  -4   5     1152.03     1161.40     74.65 o 
 -11  -4   5      460.10      464.79     21.18 o 
 -10  -4   5     1181.00     1168.51     34.02 o 
  -9  -4   5       92.50       87.47      7.60 o 
  -8  -4   5     1635.34     1678.73     40.48 o 
  -7  -4   5     1387.95     1367.41     21.96 o 
  -6  -4   5     1975.41     1958.63     35.15 o 
  -5  -4   5      171.21      211.36      5.18 o 
  -4  -4   5     4927.57     5115.94     82.11 o 
  -3  -4   5       48.83       45.29      3.71 o 
  -2  -4   5     3592.45     3339.05     60.99 o 
  -1  -4   5        1.22        4.61      1.55 o 
   0  -4   5    13604.59    14004.46    341.54 o 
   1  -4   5      310.40      292.20      6.04 o 
   2  -4   5    10790.48    11257.96    121.38 o 
   3  -4   5     2012.55     2080.34     24.11 o 
   4  -4   5     2356.71     2283.76     25.18 o 
   5  -4   5       12.50       20.07      1.78 o 
   6  -4   5     3754.75     3724.60     40.67 o 
   7  -4   5     1765.85     1762.72     20.28 o 
   8  -4   5     1416.45     1401.32     17.30 o 
   9  -4   5        2.86        1.30      2.23 o 
  10  -4   5     1117.79     1078.80     14.41 o 
  11  -4   5      176.40      177.82      5.92 o 
  12  -4   5      211.95      210.28      7.05 o 
 -12  -3   5       32.91       12.81      8.84 o 
 -11  -3   5      949.13      962.43     23.80 o 
 -10  -3   5      610.38      593.79     17.14 o 
  -9  -3   5     4808.45     4731.06     76.38 o 
  -8  -3   5       25.71       27.00      4.24 o 
  -7  -3   5     3656.18     3590.22     50.07 o 
  -6  -3   5        6.85        2.50      1.66 o 
  -5  -3   5     4208.23     4435.55     49.50 o 
  -4  -3   5      930.49      963.94     12.68 o 
  -3  -3   5    10353.12    10785.35    221.66 o 
  -2  -3   5       36.34       41.05      3.09 o 
  -1  -3   5     5086.61     5098.80     66.82 o 
   0  -3   5     3021.63     3263.60     39.23 o 
   1  -3   5      430.89      376.66      6.41 o 
   2  -3   5     8490.51     8933.59    104.59 o 
   3  -3   5     1514.97     1469.79     17.84 o 
   4  -3   5     1031.63     1017.33     12.65 o 
   5  -3   5     5208.65     5389.83     57.15 o 
   6  -3   5     5673.45     5894.70     57.28 o 
   7  -3   5      509.22      514.40      8.05 o 
   8  -3   5     2826.83     2709.98     31.88 o 
   9  -3   5      388.84      420.44      8.94 o 
  10  -3   5      740.05      739.00     12.99 o 
  11  -3   5      570.10      598.43     15.03 o 
  12  -3   5      741.16      766.67     16.22 o 
 -13  -2   5      169.72      136.79     12.51 o 
 -12  -2   5     1903.91     1990.01     44.99 o 
 -11  -2   5      278.46      291.88     16.14 o 
 -10  -2   5      910.17      929.73     21.84 o 
  -9  -2   5      679.75      658.28     14.98 o 
  -8  -2   5     4712.92     4765.58     67.99 o 
  -7  -2   5     1193.77     1219.51     19.46 o 
  -6  -2   5     1776.48     1662.90     23.25 o 
  -5  -2   5     1101.65     1108.87     14.17 o 
  -4  -2   5      349.13      291.66      6.66 o 
  -3  -2   5     8269.66     8455.98    139.47 o 
  -2  -2   5     1294.81     1214.15     17.00 o 
  -1  -2   5      132.26      120.50      3.73 o 
   0  -2   5    23527.45    22816.45    439.09 o 
   1  -2   5     4445.49     4410.40     52.90 o 
   2  -2   5     2579.76     2537.89     31.52 o 
   3  -2   5     2378.34     2261.76     28.70 o 
   4  -2   5     1138.66     1134.62     13.95 o 
   5  -2   5      881.24      812.81      9.76 o 
   6  -2   5       40.49       40.87      2.32 o 
   7  -2   5     1646.44     1639.81     18.89 o 
   8  -2   5       46.59       49.99      3.42 o 
   9  -2   5     1744.44     1734.39     23.07 o 
  10  -2   5      314.02      306.16      9.26 o 
  11  -2   5     1436.28     1441.52     26.65 o 
  12  -2   5       26.72       27.12      6.56 o 
 -13  -1   5      861.87      888.80     30.63 o 
 -12  -1   5       90.10       84.12      9.51 o 
 -11  -1   5     1203.56     1248.57     27.39 o 
 -10  -1   5      174.90      147.84      7.76 o 
  -9  -1   5       14.54       10.84      3.55 o 
  -8  -1   5      942.88      917.30     16.06 o 
  -7  -1   5     1731.65     1750.66     20.89 o 
  -6  -1   5      459.65      387.04      7.79 o 
  -5  -1   5      858.15      736.07     10.73 o 
  -4  -1   5     3574.93     3428.79     36.38 o 
  -3  -1   5     1018.46      919.09     21.78 o 
  -2  -1   5     7648.85     7910.75     92.61 o 
  -1  -1   5     4460.43     4398.96     46.68 o 
   0  -1   5    18877.56    18764.32    272.35 o 
   1  -1   5     3335.32     3379.94     44.09 o 
   2  -1   5     2255.32     2238.90     30.29 o 
   3  -1   5      439.03      456.90      7.17 o 
   4  -1   5      320.46      238.90      4.61 o 
   5  -1   5       36.59       49.17      3.27 o 
   6  -1   5     3509.16     3485.09     35.91 o 
   7  -1   5      351.06      351.31      6.86 o 
   8  -1   5     2920.58     2899.28     31.56 o 
   9  -1   5       30.29       36.29      3.81 o 
  10  -1   5      714.09      717.07     17.18 o 
  11  -1   5       11.83        5.57      5.45 o 
  12  -1   5      794.99      810.60     28.67 o 
 -13   0   5      123.23      113.22     10.74 o 
 -12   0   5      210.22      191.02     11.01 o 
 -11   0   5      940.25      940.99     22.00 o 
 -10   0   5     2845.16     2812.21     40.15 o 
  -9   0   5      365.40      359.65      9.43 o 
  -8   0   5     3010.87     2972.81     37.74 o 
  -7   0   5     1590.97     1637.11     21.83 o 
  -6   0   5       95.66       85.91      4.05 o 
  -5   0   5     5249.61     5228.96    112.85 o 
  -4   0   5      994.67     1114.35     34.72 o 
  -3   0   5     5691.17     5682.97     58.08 o 
  -2   0   5      117.91      114.75      3.54 o 
  -1   0   5     3879.13     3842.22     50.51 o 
   0   0   5      333.10      388.58      6.48 o 
   1   0   5     9674.12     9643.48    198.89 o 
   2   0   5      366.72      427.19      8.89 o 
   3   0   5    13420.20    13722.16    162.54 o 
   4   0   5       25.92       30.10      2.24 o 
   5   0   5     4077.38     4103.24     41.46 o 
   6   0   5        1.39        1.76      1.85 o 
   7   0   5     3557.95     3555.72     37.49 o 
   8   0   5      482.32      457.03      9.15 o 
   9   0   5     1443.92     1467.85     24.46 o 
  10   0   5      532.82      548.57     15.18 o 
  11   0   5      367.89      369.65     13.64 o 
  12   0   5      197.11      211.62     11.69 o 
 -13   1   5      121.47      145.48     12.00 o 
 -12   1   5     2036.29     1975.97     37.74 o 
 -11   1   5       49.64       36.63      5.07 o 
 -10   1   5     3995.11     4012.24     58.92 o 
  -9   1   5       66.19       78.71      4.59 o 
  -8   1   5     3546.85     3611.78     41.98 o 
  -7   1   5     1078.70     1070.86     14.86 o 
  -6   1   5     7762.40     7412.07     86.94 o 
  -5   1   5      928.21     1116.52     17.98 o 
  -4   1   5     8303.43     8519.46    103.82 o 
  -3   1   5        0.43       -2.54      1.69 o 
  -2   1   5     4253.95     4195.62     45.13 o 
  -1   1   5     3387.93     3371.46     49.72 o 
   0   1   5      281.93      250.77      4.48 o 
   1   1   5     1001.90     1077.62     21.94 o 
   2   1   5     4309.94     4286.96     62.69 o 
   3   1   5     1013.06     1045.51     15.59 o 
   4   1   5     2054.60     1914.74     23.36 o 
   5   1   5      695.95      663.99     10.70 o 
   6   1   5     2031.25     1995.96     22.70 o 
   7   1   5     1787.72     1734.65     22.05 o 
   8   1   5     1421.08     1430.66     23.66 o 
   9   1   5     1410.97     1397.04     23.99 o 
  10   1   5      644.67      659.02     15.29 o 
  11   1   5      689.17      658.38     17.98 o 
 -13   2   5     1643.46     1662.74     33.59 o 
 -12   2   5        0.75       -3.23      4.13 o 
 -11   2   5     1525.99     1592.15     27.73 o 
 -10   2   5      621.79      653.33     14.63 o 
  -9   2   5     3919.41     3947.29     49.00 o 
  -8   2   5        0.32       -1.24      1.95 o 
  -7   2   5     1747.61     1686.18     21.11 o 
  -6   2   5      277.61      373.09      7.07 o 
  -5   2   5     7674.31     7625.37    101.32 o 
  -4   2   5      727.03      687.70     13.23 o 
  -3   2   5     5085.98     5080.82     71.16 o 
  -2   2   5     2392.33     2384.42     25.51 o 
  -1   2   5    16125.10    16327.79    169.73 o 
   0   2   5     2249.70     2305.81     31.34 o 
   1   2   5     7208.28     7470.65     92.83 o 
   2   2   5       42.08       83.73      4.43 o 
   3   2   5     3276.46     3325.61     57.26 o 
   4   2   5     2851.93     2915.76     45.62 o 
   5   2   5      682.43      671.78     12.80 o 
   6   2   5     1018.92     1028.63     16.74 o 
   7   2   5      326.78      335.36     10.51 o 
   8   2   5      240.99      255.51      9.35 o 
   9   2   5      459.84      472.71     12.67 o 
  10   2   5     1594.22     1582.15     27.44 o 
  11   2   5      367.62      384.61     14.97 o 
 -14   3   5      865.68      829.30     22.05 o 
 -13   3   5       38.20       43.71      6.18 o 
 -12   3   5      625.94      623.67     15.70 o 
 -11   3   5       27.13       26.26      4.32 o 
 -10   3   5     1793.61     1796.34     25.39 o 
  -9   3   5        3.17        7.46      2.63 o 
  -8   3   5     2499.09     2504.52     32.13 o 
  -7   3   5       53.78       51.07      2.73 o 
  -6   3   5      657.33      600.05     12.30 o 
  -5   3   5     2562.39     2618.33     34.32 o 
  -4   3   5     4162.14     4292.44     58.20 o 
  -3   3   5     1810.07     1817.70     24.25 o 
  -2   3   5     3682.70     3607.70     40.57 o 
  -1   3   5     5903.57     5858.99     56.59 o 
   0   3   5     1251.42     1232.38     27.38 o 
   1   3   5     8006.46     8111.81     91.93 o 
   2   3   5     4978.79     5099.79     59.35 o 
   3   3   5     4520.66     4521.85     62.25 o 
   4   3   5      587.41      565.11     12.26 o 
   5   3   5     3055.91     3145.40     68.59 o 
   6   3   5      474.24      476.68     15.23 o 
   7   3   5     1434.09     1391.35     25.45 o 
   8   3   5     3928.49     3799.29     57.60 o 
   9   3   5     1247.79     1244.37     33.02 o 
  10   3   5      248.40      252.55     10.87 o 
  11   3   5     1068.47     1086.27     22.77 o 
 -14   4   5        7.80        1.62      5.38 o 
 -13   4   5      388.22      427.18     16.11 o 
 -12   4   5      412.66      405.12     12.47 o 
 -11   4   5      702.92      689.87     13.48 o 
 -10   4   5     1550.81     1532.17     21.02 o 
  -9   4   5      665.26      659.61     11.15 o 
  -8   4   5     6037.15     6109.84     71.90 o 
  -7   4   5      535.54      480.80      8.88 o 
  -6   4   5     6133.50     6302.25     68.72 o 
  -5   4   5     1065.11     1032.55     14.43 o 
  -4   4   5     4275.14     4179.46     48.72 o 
  -3   4   5     5526.78     5892.35     67.44 o 
  -2   4   5     1680.62     1618.84     25.00 o 
  -1   4   5      108.57      168.08      5.95 o 
   0   4   5     8101.73     8083.18    135.71 o 
   1   4   5       45.19       40.78      3.31 o 
   2   4   5     2722.61     2738.20     34.20 o 
   3   4   5     1102.62     1195.56     16.91 o 
   4   4   5     3311.96     3247.99     48.32 o 
   5   4   5      359.50      430.34     17.91 o 
   6   4   5     2047.43     2081.86     42.84 o 
   7   4   5      464.47      453.94     14.32 o 
   8   4   5     2250.07     2265.40     38.29 o 
   9   4   5       60.83       60.95      6.76 o 
  10   4   5      877.73      897.52     20.04 o 
 -14   5   5      866.98      881.65     22.15 o 
 -13   5   5      785.92      832.32     20.58 o 
 -12   5   5       79.24       90.13      6.65 o 
 -11   5   5     1263.69     1323.62     21.79 o 
 -10   5   5      173.28      169.18      9.14 o 
  -9   5   5     1218.65     1223.61     22.34 o 
  -8   5   5       10.18       10.42      2.28 o 
  -7   5   5     1422.52     1462.71     18.71 o 
  -6   5   5        5.90       14.88      2.00 o 
  -5   5   5     1197.56     1139.86     17.19 o 
  -4   5   5      657.30      732.54      9.91 o 
  -3   5   5    16811.19    17360.31    182.00 o 
  -2   5   5      142.07      141.53      3.66 o 
  -1   5   5     3586.07     3362.40     42.59 o 
   0   5   5     2182.66     2501.63     43.90 o 
   1   5   5     9027.20     9225.97    122.83 o 
   2   5   5      229.76      255.72      7.69 o 
   3   5   5     2797.33     2899.24     47.77 o 
   4   5   5      316.18      278.27     16.26 o 
   5   5   5     3659.98     3592.44    123.14 o 
   6   5   5      737.25      739.28     21.03 o 
   7   5   5      736.06      794.68     22.75 o 
   8   5   5      333.59      354.07     12.89 o 
   9   5   5     1306.18     1295.58     24.72 o 
  10   5   5      422.25      426.72     16.09 o 
 -14   6   5      970.88      955.11     22.96 o 
 -13   6   5        5.72        9.47      4.85 o 
 -12   6   5      966.57     1003.29     21.23 o 
 -11   6   5       78.04       69.86      4.93 o 
 -10   6   5     3210.36     3077.36     41.48 o 
  -9   6   5     1301.20     1287.31     18.91 o 
  -8   6   5     1113.80     1072.08     15.98 o 
  -7   6   5        6.05        6.92      1.82 o 
  -6   6   5     1581.03     1531.65     20.23 o 
  -5   6   5      869.89      892.49     12.10 o 
  -4   6   5     1457.76     1364.91     15.83 o 
  -3   6   5     1047.41     1167.59     15.78 o 
  -2   6   5     2307.12     2147.27     25.15 o 
  -1   6   5      577.29      557.45     10.75 o 
   0   6   5     2414.68     2237.40     35.88 o 
   1   6   5      957.73      950.21     16.78 o 
   2   6   5     5172.01     5135.19    104.68 o 
   3   6   5     1261.64     1317.80     60.11 o 
   4   6   5     2272.71     2264.68     44.69 o 
   5   6   5      978.39     1002.74     25.14 o 
   6   6   5     1672.09     1631.85     32.65 o 
   7   6   5      426.25      418.23     15.33 o 
   8   6   5      698.49      680.41     22.34 o 
   9   6   5      301.63      320.88     15.30 o 
 -14   7   5       35.18       31.72      5.87 o 
 -13   7   5      741.22      728.68     15.36 o 
 -12   7   5       45.73       41.82      6.36 o 
 -11   7   5      569.18      615.38     12.88 o 
 -10   7   5      185.26      170.39      6.63 o 
  -9   7   5     1054.55      983.27     16.32 o 
  -8   7   5       34.04       30.55      3.07 o 
  -7   7   5     2965.90     2837.87     37.26 o 
  -6   7   5     2328.82     2470.89     29.66 o 
  -5   7   5     3207.80     3186.82     36.03 o 
  -4   7   5      445.50      471.78      7.62 o 
  -3   7   5     1454.40     1454.34     17.21 o 
  -2   7   5      427.97      366.72      7.57 o 
  -1   7   5     1596.57     1604.92     33.21 o 
   0   7   5      323.69      301.77      8.81 o 
   1   7   5     1218.80     1071.29     17.40 o 
   2   7   5       66.25       65.61      6.23 o 
   3   7   5      155.17      153.88      9.48 o 
   4   7   5     5566.55     5444.66    110.98 o 
   5   7   5      359.24      321.71     16.93 o 
   6   7   5     1331.68     1415.86     39.32 o 
   7   7   5      198.76      196.69     15.33 o 
   8   7   5     1011.98      999.16     28.65 o 
   9   7   5      171.78      174.52     11.94 o 
 -13   8   5        2.29       -1.07      3.83 o 
 -12   8   5      743.23      729.55     14.54 o 
 -11   8   5      134.58      141.97      6.35 o 
 -10   8   5     1233.46     1209.39     19.42 o 
  -9   8   5       18.93       13.81      2.92 o 
  -8   8   5     1989.09     2037.83     30.23 o 
  -7   8   5     1391.54     1378.69     20.32 o 
  -6   8   5     1808.67     1752.69     26.83 o 
  -5   8   5       78.54       69.49      5.01 o 
  -4   8   5     3352.97     3397.73     36.46 o 
  -3   8   5     1237.78     1186.59     17.98 o 
  -2   8   5      851.92      861.69     13.89 o 
  -1   8   5     4216.45     4337.98     71.58 o 
   0   8   5     2209.96     2207.47     30.82 o 
   1   8   5      943.42      983.08     40.81 o 
   2   8   5     1672.43     1700.24     35.18 o 
   3   8   5     3585.15     3506.59     57.90 o 
   4   8   5      148.98      138.07      9.91 o 
   5   8   5      228.14      254.36     15.96 o 
   6   8   5      399.91      423.29     20.20 o 
   7   8   5     1560.76     1497.38     42.72 o 
   8   8   5        0.04      -10.50      7.00 o 
 -13   9   5      479.76      495.33     12.29 o 
 -12   9   5     1530.78     1491.49     23.46 o 
 -11   9   5     1134.88     1031.33     17.59 o 
 -10   9   5      905.06      921.87     15.87 o 
  -9   9   5     1567.49     1518.53     24.08 o 
  -8   9   5      342.42      352.20      8.75 o 
  -7   9   5       13.70       14.45      2.83 o 
  -6   9   5     2748.33     2705.26     35.83 o 
  -5   9   5     2156.00     2155.35     29.61 o 
  -4   9   5     4179.43     4065.07     45.40 o 
  -3   9   5      541.81      593.37     11.91 o 
  -2   9   5     6502.06     6310.37    119.79 o 
  -1   9   5      686.56      693.25     12.65 o 
   0   9   5     3766.77     3772.20     52.64 o 
   1   9   5     2242.67     2259.09     64.83 o 
   2   9   5      637.12      679.40     19.13 o 
   3   9   5        9.94        5.57      4.46 o 
   4   9   5     1421.78     1449.53     39.32 o 
   5   9   5       45.31       55.20     10.05 o 
   6   9   5      777.23      762.36     27.88 o 
   7   9   5       12.40       10.69     13.35 o 
   8   9   5     1331.98     1285.56     41.04 o 
 -13  10   5     1230.37     1202.48     23.11 o 
 -12  10   5        9.77       15.73      4.16 o 
 -11  10   5     1500.74     1425.10     21.87 o 
 -10  10   5     1865.21     1812.38     27.84 o 
  -9  10   5     1251.65     1231.99     20.30 o 
  -8  10   5      169.12      173.95      8.26 o 
  -7  10   5     1975.98     1943.64     32.51 o 
  -6  10   5       36.05       57.10      4.93 o 
  -5  10   5      812.53      813.14     15.17 o 
  -4  10   5       16.22       20.56      2.37 o 
  -3  10   5     2985.08     2987.54     53.10 o 
  -2  10   5      357.03      332.78      9.09 o 
  -1  10   5      770.77      752.76     13.75 o 
   0  10   5      615.05      602.86     14.59 o 
   1  10   5     1369.29     1322.73     34.08 o 
   2  10   5      222.19      222.98     14.36 o 
   3  10   5     4424.10     4334.45     71.13 o 
   4  10   5      572.53      533.94     52.12 o 
   5  10   5     2018.21     1915.08     50.47 o 
   6  10   5      332.28      336.51     20.36 o 
   7  10   5      212.90      194.61     16.69 o 
 -13  11   5      215.47      208.22     11.99 o 
 -12  11   5      386.07      366.53     18.42 o 
 -11  11   5       14.83       13.87      4.02 o 
 -10  11   5     2569.55     2493.52     41.06 o 
  -9  11   5        8.60        8.85      3.39 o 
  -8  11   5      687.55      748.77     16.17 o 
  -7  11   5       34.74       49.28      4.18 o 
  -6  11   5     1715.95     1718.35     29.44 o 
  -5  11   5       82.82       87.37      5.10 o 
  -4  11   5     2064.32     2064.18     34.37 o 
  -3  11   5       58.42       59.00      5.10 o 
  -2  11   5     5738.45     5609.85     77.84 o 
  -1  11   5      828.65      853.12     15.36 o 
   0  11   5     1660.83     1645.67     34.73 o 
   1  11   5      504.00      484.36     16.26 o 
   2  11   5     2418.86     2338.17     42.56 o 
   3  11   5      678.71      662.85     18.72 o 
   4  11   5      722.85      727.47     26.88 o 
   5  11   5     1379.88     1347.11     40.37 o 
   6  11   5      347.95      312.25     20.73 o 
 -12  12   5      708.48      626.26     15.38 o 
 -11  12   5      565.63      560.59     21.32 o 
 -10  12   5      234.04      226.76      8.92 o 
  -9  12   5     1415.24     1390.66     23.06 o 
  -8  12   5      566.04      548.51     14.71 o 
  -7  12   5     2712.05     2736.12     43.86 o 
  -6  12   5      682.93      694.29     14.07 o 
  -5  12   5      687.46      701.42     17.41 o 
  -4  12   5      396.96      394.99     11.43 o 
  -3  12   5     2148.07     2105.92     36.19 o 
  -2  12   5     2771.07     2810.44     42.54 o 
  -1  12   5      754.98      786.12     17.08 o 
   0  12   5     2707.28     2701.43     52.36 o 
   1  12   5      483.60      430.89     15.85 o 
   2  12   5      485.29      490.51     18.59 o 
   3  12   5      804.16      759.39     23.37 o 
   4  12   5     1364.69     1382.51     40.78 o 
   5  12   5        7.52        4.01      8.45 o 
 -12  13   5      275.49      312.50      9.34 o 
 -11  13   5      231.03      221.31      7.81 o 
 -10  13   5      944.27      917.23     19.02 o 
  -9  13   5      379.76      390.29     11.32 o 
  -8  13   5      945.21      951.44     19.39 o 
  -7  13   5     2293.24     2297.54     38.18 o 
  -6  13   5        8.34       14.50      6.16 o 
  -5  13   5      321.38      370.83     12.52 o 
  -4  13   5      402.38      387.43     13.23 o 
  -3  13   5     2152.33     2064.58     36.23 o 
  -2  13   5      359.47      320.33     17.56 o 
  -1  13   5     1365.78     1411.88     31.41 o 
   0  13   5       74.65       79.82      7.66 o 
   1  13   5     1448.42     1465.79     30.56 o 
   2  13   5       69.54       82.64      8.44 o 
   3  13   5     1200.60     1231.96     28.95 o 
   4  13   5      202.08      204.40     16.56 o 
 -11  14   5       73.80       78.69      7.98 o 
 -10  14   5      235.90      251.52      9.32 o 
  -9  14   5      179.24      214.34      8.74 o 
  -8  14   5     1001.70     1018.67     20.53 o 
  -7  14   5      109.77       96.20      7.12 o 
  -6  14   5      490.92      494.14     14.78 o 
  -5  14   5      156.03      154.69      9.31 o 
  -4  14   5      608.82      599.25     17.48 o 
  -3  14   5      102.27      123.12      8.07 o 
  -2  14   5      192.01      187.69     16.85 o 
  -1  14   5       59.94       63.63      8.94 o 
   0  14   5     1225.01     1210.91     22.81 o 
   1  14   5        2.34        5.13      5.38 o 
   2  14   5     1250.31     1264.38     32.46 o 
   3  14   5      178.60      182.00     12.14 o 
 -10  15   5       14.18       10.14      3.67 o 
  -9  15   5      727.13      761.39     16.95 o 
  -8  15   5       80.89       81.36      6.63 o 
  -7  15   5      761.49      758.60     19.16 o 
  -6  15   5       16.56       13.99      5.29 o 
  -5  15   5      333.40      359.34     13.51 o 
  -4  15   5      158.25      143.67      9.51 o 
  -3  15   5     1429.92     1419.53     46.21 o 
  -2  15   5      813.11      850.17     27.25 o 
  -1  15   5     1408.13     1503.28     47.75 o 
   0  15   5       72.40       75.98      9.37 o 
   1  15   5      744.50      705.02     20.40 o 
   2  15   5      165.95      182.70     13.17 o 
  -9  16   5        3.08        1.42      3.70 o 
  -8  16   5      324.56      326.02     11.97 o 
  -7  16   5       14.83       17.52      4.76 o 
  -6  16   5     1256.24     1142.65     26.84 o 
  -5  16   5       99.52      109.88     16.01 o 
  -4  16   5     1344.07     1342.53     30.73 o 
  -3  16   5      323.24      387.31     22.81 o 
  -2  16   5      293.09      340.86     39.10 o 
  -1  16   5      652.61      660.12     25.51 o 
   0  16   5      357.80      348.38     19.18 o 
  -7  17   5     1523.26     1496.05     31.61 o 
  -6  17   5      335.90      356.99     13.86 o 
  -5  17   5      789.51      832.18     22.50 o 
  -4  17   5      105.40      116.11     14.01 o 
  -3  17   5      386.05      435.79     25.10 o 
  -2  17   5      286.28      279.88     18.05 o 
  -1 -17   6       30.49        8.74      9.47 o 
   0 -17   6      321.19      325.91     13.89 o 
   1 -17   6        9.55        2.48      4.49 o 
   2 -17   6     1785.79     1868.05     32.78 o 
   3 -17   6        8.04        5.03      2.94 o 
   4 -17   6     1473.15     1437.30     33.63 o 
   5 -17   6        5.76        5.95      7.38 o 
   6 -17   6     1121.44     1080.12     44.30 o 
   7 -17   6      671.60      695.06     30.08 o 
  -3 -16   6      694.77      705.72     48.94 o 
  -2 -16   6      174.49      164.93     16.74 o 
  -1 -16   6      497.21      509.49     36.09 o 
   0 -16   6       20.16       18.11      5.21 o 
   1 -16   6     1422.69     1398.08     26.79 o 
   2 -16   6       29.04       17.36      5.32 o 
   3 -16   6      774.77      797.54     16.66 o 
   4 -16   6      418.72      426.52     17.35 o 
   5 -16   6      131.70      131.13      8.67 o 
   6 -16   6      635.79      620.69     27.89 o 
   7 -16   6       56.60       44.84      7.11 o 
   8 -16   6      148.22      172.25     26.25 o 
  -4 -15   6     1083.97     1063.55     35.02 o 
  -3 -15   6      470.24      464.24     21.97 o 
  -2 -15   6     1191.06     1259.18     43.49 o 
  -1 -15   6      794.23      843.87     22.25 o 
   0 -15   6     1434.43     1356.80     29.43 o 
   1 -15   6      150.03      142.08      7.60 o 
   2 -15   6      960.11      957.82     18.93 o 
   3 -15   6      499.16      528.24     12.54 o 
   4 -15   6      254.70      247.33     12.36 o 
   5 -15   6       29.94       43.27      5.12 o 
   6 -15   6       36.91       34.45      7.11 o 
   7 -15   6      127.75      158.58     23.51 o 
   8 -15   6       69.77       91.86     20.78 o 
   9 -15   6     1154.79     1169.82     62.35 o 
  -5 -14   6      118.75       89.98     11.85 o 
  -4 -14   6      380.44      418.89     11.10 o 
  -3 -14   6     1214.06     1194.13     35.14 o 
  -2 -14   6      766.29      816.93     32.10 o 
  -1 -14   6       59.77       71.96      7.64 o 
   0 -14   6     1164.75     1134.66     25.33 o 
   1 -14   6       11.52       11.21      3.48 o 
   2 -14   6      910.39      927.21     17.94 o 
   3 -14   6      198.03      226.15      7.42 o 
   4 -14   6      984.75      973.10     27.42 o 
   5 -14   6     1366.14     1312.96     32.98 o 
   6 -14   6      826.82      814.78     25.19 o 
   7 -14   6      246.25      302.40     30.08 o 
   8 -14   6     1791.89     1772.15     78.76 o 
   9 -14   6        5.36        6.28     15.04 o 
  10 -14   6      540.26      577.54     30.91 o 
  -6 -13   6      297.00      298.26     14.83 o 
  -5 -13   6     1104.65     1002.25     27.59 o 
  -4 -13   6       72.82       84.53      5.52 o 
  -3 -13   6     1509.40     1430.55     38.71 o 
  -2 -13   6       12.12       11.18      5.36 o 
  -1 -13   6     2456.44     2502.69     47.09 o 
   0 -13   6       25.16       30.45      4.45 o 
   1 -13   6     2930.27     2978.18     46.99 o 
   2 -13   6      402.00      415.51     10.11 o 
   3 -13   6     2834.08     2779.60     46.47 o 
   4 -13   6       26.32       15.54      4.05 o 
   5 -13   6     3333.93     3250.94     79.69 o 
   6 -13   6        1.13       10.39     10.94 o 
   7 -13   6     2460.18     2437.58     96.28 o 
   8 -13   6       90.58       89.48     24.88 o 
   9 -13   6      685.83      726.60     44.57 o 
  10 -13   6      164.91      155.50      7.18 o 
  -7 -12   6        1.79       10.96      7.17 o 
  -6 -12   6     2069.71     2165.85     38.49 o 
  -5 -12   6      305.03      330.97     12.56 o 
  -4 -12   6     3186.27     3129.10     53.99 o 
  -3 -12   6       53.33       51.93      3.70 o 
  -2 -12   6     1938.01     1996.02     32.48 o 
  -1 -12   6       21.01       28.83      5.43 o 
   0 -12   6     2561.48     2532.58     45.80 o 
   1 -12   6        5.74        3.95      2.91 o 
   2 -12   6     3905.37     3924.65     58.54 o 
   3 -12   6      380.65      382.85      9.08 o 
   4 -12   6      798.91      847.74     19.99 o 
   5 -12   6      497.24      476.24     29.26 o 
   6 -12   6      507.01      494.36     32.26 o 
   7 -12   6       27.48       33.77      9.85 o 
   8 -12   6      632.65      601.82     27.81 o 
   9 -12   6      644.20      637.67     14.63 o 
  10 -12   6      428.90      456.43     12.76 o 
  11 -12   6      396.27      420.99     18.00 o 
  -8 -11   6        4.57        3.80      8.06 o 
  -7 -11   6      791.00      814.79     22.67 o 
  -6 -11   6      122.09      131.90     11.69 o 
  -5 -11   6     1158.55     1136.18     29.55 o 
  -4 -11   6      537.92      571.71     17.59 o 
  -3 -11   6     1837.38     1752.36     28.47 o 
  -2 -11   6      392.54      377.70      9.57 o 
  -1 -11   6     1941.23     1903.00     29.96 o 
   0 -11   6     1506.75     1453.15     25.43 o 
   1 -11   6     1509.72     1527.33     23.54 o 
   2 -11   6      972.94      954.23     15.55 o 
   3 -11   6     3192.86     3115.82     46.06 o 
   4 -11   6      463.72      455.97     10.27 o 
   5 -11   6        4.73       -1.64      8.20 o 
   6 -11   6      227.71      216.03     18.59 o 
   7 -11   6     2490.56     2456.05     67.50 o 
   8 -11   6      979.00      959.95     19.37 o 
   9 -11   6     1391.24     1382.30     27.14 o 
  10 -11   6     1250.96     1239.34     43.02 o 
  11 -11   6       78.34       97.02      5.45 o 
  -9 -10   6       55.19       68.46     11.10 o 
  -8 -10   6      724.40      744.77     39.59 o 
  -7 -10   6      173.20      177.03     11.29 o 
  -6 -10   6      781.92      800.33     20.92 o 
  -5 -10   6       82.07       89.43      7.74 o 
  -4 -10   6     2727.94     2837.25     44.33 o 
  -3 -10   6     1773.21     1663.32     25.84 o 
  -2 -10   6      764.17      744.40     11.07 o 
  -1 -10   6     2394.30     2423.42     33.40 o 
   0 -10   6      395.12      394.62     10.02 o 
   1 -10   6     2161.25     2176.06     34.24 o 
   2 -10   6     1580.60     1569.91     21.38 o 
   3 -10   6     5017.04     4955.44     65.12 o 
   4 -10   6        3.73        8.20      1.63 o 
   5 -10   6     2332.58     2350.22     62.27 o 
   6 -10   6      252.27      256.35      8.89 o 
   7 -10   6     1471.93     1466.38     32.88 o 
   8 -10   6      232.41      245.50     16.18 o 
   9 -10   6     2683.43     2664.71     41.57 o 
  10 -10   6      163.53      159.74      6.91 o 
  11 -10   6      219.54      228.74      9.06 o 
  -9  -9   6      577.85      604.39     25.66 o 
  -8  -9   6     1082.47     1065.93     33.85 o 
  -7  -9   6      916.74      943.35     23.36 o 
  -6  -9   6     1393.40     1326.13     32.51 o 
  -5  -9   6      407.13      368.04     12.74 o 
  -4  -9   6     1776.43     1746.19     29.52 o 
  -3  -9   6      493.76      514.23     11.32 o 
  -2  -9   6     4683.82     4690.35     57.97 o 
  -1  -9   6       56.04       60.88      3.70 o 
   0  -9   6      206.19      197.80      8.70 o 
   1  -9   6      337.15      319.80      7.99 o 
   2  -9   6     4728.16     4687.62     57.47 o 
   3  -9   6      193.56      192.53      4.02 o 
   4  -9   6     3148.06     3133.51     51.50 o 
   5  -9   6        0.09        0.63      1.39 o 
   6  -9   6     1507.63     1467.23     23.01 o 
   7  -9   6      148.73      143.31      4.85 o 
   8  -9   6      789.16      778.84     14.93 o 
   9  -9   6      186.68      188.76      7.16 o 
  10  -9   6      528.55      521.96     13.07 o 
  11  -9   6      221.92      223.36      9.51 o 
  12  -9   6      594.66      605.63     16.22 o 
 -10  -8   6      177.58      151.04     14.81 o 
  -9  -8   6     1070.17     1211.23     51.27 o 
  -8  -8   6      323.86      323.89     26.33 o 
  -7  -8   6     1185.92     1205.18     26.83 o 
  -6  -8   6      487.70      453.88     14.32 o 
  -5  -8   6      841.38      875.42     19.99 o 
  -4  -8   6      826.15      792.58     18.13 o 
  -3  -8   6     2054.43     2068.65     29.95 o 
  -2  -8   6       20.50       22.88      2.60 o 
  -1  -8   6     2008.55     2090.32     28.72 o 
   0  -8   6       18.43       27.93      2.82 o 
   1  -8   6     3298.31     3503.49     47.21 o 
   2  -8   6       61.48       73.77      2.99 o 
   3  -8   6     3197.85     3210.26     42.51 o 
   4  -8   6        5.88        7.34      3.80 o 
   5  -8   6     1719.15     1612.75     25.03 o 
   6  -8   6      408.81      399.79      6.86 o 
   7  -8   6      586.82      583.66     11.12 o 
   8  -8   6       38.13       48.83      3.85 o 
   9  -8   6     3034.81     3020.00     43.55 o 
  10  -8   6        2.34        1.98      2.33 o 
  11  -8   6      150.02      136.04      5.54 o 
  12  -8   6      249.06      247.59      7.71 o 
 -11  -7   6      248.79      270.24     19.16 o 
 -10  -7   6     1010.93      881.21     30.90 o 
  -9  -7   6       77.07       51.44      9.55 o 
  -8  -7   6     1104.22     1189.29     34.78 o 
  -7  -7   6      351.61      300.19     12.49 o 
  -6  -7   6     2466.84     2604.15     45.69 o 
  -5  -7   6      192.25      182.26      9.00 o 
  -4  -7   6     3630.38     3644.23     53.29 o 
  -3  -7   6     1222.56     1376.39     22.95 o 
  -2  -7   6     4897.14     4874.20     57.50 o 
  -1  -7   6      297.24      291.49      5.81 o 
   0  -7   6     5865.04     5941.26     79.20 o 
   1  -7   6      189.15      245.63      5.83 o 
   2  -7   6     6315.02     6525.65     84.69 o 
   3  -7   6     1233.41     1255.86     17.78 o 
   4  -7   6     3216.52     3116.84     33.62 o 
   5  -7   6      936.86      910.32     13.27 o 
   6  -7   6     1134.92     1121.42     13.87 o 
   7  -7   6      660.11      605.05      9.56 o 
   8  -7   6      468.71      468.56      8.54 o 
   9  -7   6     1250.43     1233.22     17.80 o 
  10  -7   6      404.59      397.11      8.99 o 
  11  -7   6      207.98      219.92      7.46 o 
  12  -7   6      228.39      203.07      9.48 o 
 -11  -6   6      973.25      988.17     33.48 o 
 -10  -6   6        9.03        5.66      7.00 o 
  -9  -6   6     1960.14     1938.73     52.91 o 
  -8  -6   6       48.07       46.40      8.51 o 
  -7  -6   6     5267.33     5220.52     84.60 o 
  -6  -6   6      315.45      309.07     10.95 o 
  -5  -6   6     3793.26     3796.28     61.25 o 
  -4  -6   6        7.91        6.96      2.66 o 
  -3  -6   6     3387.29     3294.01     48.70 o 
  -2  -6   6      179.19      166.93      4.74 o 
  -1  -6   6     2999.61     3041.05     36.36 o 
   0  -6   6      728.85      643.82     10.98 o 
   1  -6   6       66.21      115.93      4.04 o 
   2  -6   6     2190.64     2046.52     28.23 o 
   3  -6   6     1656.84     1623.52     19.94 o 
   4  -6   6     5906.55     5978.18     62.84 o 
   5  -6   6     1042.57     1064.91     13.24 o 
   6  -6   6     1186.79     1166.36     15.68 o 
   7  -6   6     3655.32     3666.53     43.18 o 
   8  -6   6     2763.44     2641.40     32.75 o 
   9  -6   6       48.70       64.48      4.10 o 
  10  -6   6      462.64      452.07     10.04 o 
  11  -6   6      121.16      143.75      6.56 o 
  12  -6   6     1011.07     1034.38     18.04 o 
 -12  -5   6      868.67      799.06     37.84 o 
 -11  -5   6      405.38      422.01     20.58 o 
 -10  -5   6     1583.48     1546.52     72.39 o 
  -9  -5   6      175.24      182.13     13.35 o 
  -8  -5   6     1462.21     1480.64     38.84 o 
  -7  -5   6      905.76      881.90     22.51 o 
  -6  -5   6     1066.87     1106.93     22.72 o 
  -5  -5   6     2231.75     2227.77     31.77 o 
  -4  -5   6     3758.12     3553.82     50.31 o 
  -3  -5   6     4109.40     4138.16     57.93 o 
  -2  -5   6      495.11      439.68      8.43 o 
  -1  -5   6     2920.51     2948.65     37.67 o 
   0  -5   6     1596.70     1609.64     23.09 o 
   1  -5   6     2955.10     2895.25     38.98 o 
   2  -5   6    15188.30    16084.32    203.82 o 
   3  -5   6      216.20      158.85      3.98 o 
   4  -5   6       97.07      129.54      3.63 o 
   5  -5   6      214.80      184.02      4.57 o 
   6  -5   6      436.61      418.02      6.79 o 
   7  -5   6     2876.07     2866.40     32.47 o 
   8  -5   6        6.72        9.41      2.46 o 
   9  -5   6     1829.02     1799.46     21.32 o 
  10  -5   6        3.67        4.52      2.10 o 
  11  -5   6     1337.98     1370.17     18.12 o 
  12  -5   6        8.98       14.39      2.73 o 
 -12  -4   6      279.18      279.84     26.52 o 
 -11  -4   6      960.52      968.03     31.39 o 
 -10  -4   6     1139.54     1174.05     35.75 o 
  -9  -4   6      309.82      337.67     14.49 o 
  -8  -4   6      652.00      667.39     17.22 o 
  -7  -4   6      313.16      292.40      9.64 o 
  -6  -4   6      862.18      839.41     18.26 o 
  -5  -4   6      849.88      799.45     15.46 o 
  -4  -4   6     3082.07     3065.86     48.11 o 
  -3  -4   6       17.05       48.80      6.13 o 
  -2  -4   6     8643.04     8614.29    104.84 o 
  -1  -4   6      905.13      858.69     12.85 o 
   0  -4   6    10083.43    10433.73    124.44 o 
   1  -4   6       74.29       72.93      3.03 o 
   2  -4   6    24420.93    25837.40    298.79 o 
   3  -4   6      387.20      417.49      6.32 o 
   4  -4   6     1201.88     1126.03     13.81 o 
   5  -4   6       59.31       71.53      2.98 o 
   6  -4   6     3250.59     3133.37     34.98 o 
   7  -4   6       55.51       73.49      3.53 o 
   8  -4   6     1547.47     1546.03     20.02 o 
   9  -4   6      199.55      202.27      7.11 o 
  10  -4   6      697.90      731.61     12.09 o 
  11  -4   6      183.50      211.70      7.35 o 
  12  -4   6      406.34      422.31     10.01 o 
 -12  -3   6       15.70       16.96      8.29 o 
 -11  -3   6      604.58      587.36     18.87 o 
 -10  -3   6       87.62       70.31      7.23 o 
  -9  -3   6     4506.77     4462.29     72.74 o 
  -8  -3   6      548.76      538.34     14.83 o 
  -7  -3   6      454.06      437.54     12.88 o 
  -6  -3   6        3.70        6.82      2.46 o 
  -5  -3   6     4891.19     4994.55     50.37 o 
  -4  -3   6      883.21      971.24     19.47 o 
  -3  -3   6     7544.99     7646.28    105.31 o 
  -2  -3   6      683.02      745.79     12.96 o 
  -1  -3   6      527.94      466.47      7.37 o 
   0  -3   6      993.95     1125.45     14.45 o 
   1  -3   6     2766.67     2622.44     36.42 o 
   2  -3   6      132.21      132.49      3.82 o 
   3  -3   6     6234.04     6173.15     64.49 o 
   4  -3   6      262.26      247.35      4.95 o 
   5  -3   6     4881.23     4894.60     50.23 o 
   6  -3   6     1136.39     1133.23     14.39 o 
   7  -3   6     2635.01     2620.89     30.71 o 
   8  -3   6       53.99       46.53      3.29 o 
   9  -3   6     1946.73     1896.82     23.29 o 
  10  -3   6     1160.40     1090.97     16.06 o 
  11  -3   6      291.02      313.20     10.33 o 
  12  -3   6       67.35       65.20      5.91 o 
 -13  -2   6       68.08       83.86     11.92 o 
 -12  -2   6     1282.59     1299.39     33.60 o 
 -11  -2   6       22.22       20.15      6.69 o 
 -10  -2   6     2009.27     2034.26     38.13 o 
  -9  -2   6      180.92      179.92      9.74 o 
  -8  -2   6     3830.06     3915.33     57.05 o 
  -7  -2   6      249.03      247.20      8.71 o 
  -6  -2   6     3739.06     3844.37     44.09 o 
  -5  -2   6      136.86      176.11      4.60 o 
  -4  -2   6    10000.28    10077.08    159.32 o 
  -3  -2   6        0.89        0.93      1.74 o 
  -2  -2   6     2251.15     2266.78     24.40 o 
  -1  -2   6      360.63      337.81      8.99 o 
   0  -2   6     7293.75     7061.57     83.20 o 
   1  -2   6     1310.09     1285.95     18.85 o 
   2  -2   6     8619.31     8954.76    105.36 o 
   3  -2   6     2728.03     2728.19     27.62 o 
   4  -2   6     1728.31     1716.31     18.53 o 
   5  -2   6     2469.63     2515.25     26.36 o 
   6  -2   6      272.63      262.61      5.19 o 
   7  -2   6     1343.61     1289.13     15.92 o 
   8  -2   6     1488.07     1500.02     18.47 o 
   9  -2   6     1529.18     1576.98     20.63 o 
  10  -2   6      822.52      808.16     15.32 o 
  11  -2   6     1569.59     1594.81     32.56 o 
  12  -2   6      712.78      666.68     23.20 o 
 -13  -1   6     1070.25     1070.97     30.06 o 
 -12  -1   6        0.17       -5.98      5.74 o 
 -11  -1   6      791.54      834.81     24.05 o 
 -10  -1   6       33.48       35.11      5.63 o 
  -9  -1   6     5827.76     5944.74     83.83 o 
  -8  -1   6      660.77      680.53     20.08 o 
  -7  -1   6     3780.82     3738.64     43.32 o 
  -6  -1   6      239.91      265.92      6.07 o 
  -5  -1   6     2379.49     2370.05     28.24 o 
  -4  -1   6      318.25      249.87      6.28 o 
  -3  -1   6     2094.80     1998.91     23.19 o 
  -2  -1   6     4036.48     4119.79     43.27 o 
  -1  -1   6     4065.37     4087.93     58.24 o 
   0  -1   6    11293.25    11202.38    123.46 o 
   1  -1   6     2761.00     2712.04     37.09 o 
   2  -1   6     6271.16     6546.07     78.71 o 
   3  -1   6     2254.93     2318.53     30.14 o 
   4  -1   6     3737.78     3796.63     38.08 o 
   5  -1   6     1435.67     1461.09     16.84 o 
   6  -1   6      452.49      423.82      7.09 o 
   7  -1   6       16.20       15.13      2.19 o 
   8  -1   6     1116.09     1127.75     14.51 o 
   9  -1   6        2.32        1.23      2.97 o 
  10  -1   6      721.92      753.69     18.11 o 
  11  -1   6       14.01       10.96      5.79 o 
 -13   0   6       89.87       79.57      9.49 o 
 -12   0   6      829.25      808.69     23.92 o 
 -11   0   6       17.07       10.70      5.05 o 
 -10   0   6      572.49      539.12     15.11 o 
  -9   0   6     1777.38     1776.70     26.93 o 
  -8   0   6      975.84      942.33     17.40 o 
  -7   0   6     5387.77     5322.79     72.57 o 
  -6   0   6       97.38       74.51      3.96 o 
  -5   0   6     2695.51     2753.39     39.25 o 
  -4   0   6     1668.33     1681.83     48.87 o 
  -3   0   6     3763.56     3699.61     36.84 o 
  -2   0   6       13.59       17.42      2.58 o 
  -1   0   6     1861.78     1693.64     17.93 o 
   0   0   6     3885.69     4030.17     46.15 o 
   1   0   6     1849.70     1800.94     25.60 o 
   2   0   6      712.71      714.83     12.09 o 
   3   0   6     2210.10     2118.14     28.03 o 
   4   0   6       39.26       45.68      3.60 o 
   5   0   6     3556.74     3709.81     36.39 o 
   6   0   6      435.68      411.90      7.58 o 
   7   0   6     2088.30     2008.27     23.11 o 
   8   0   6      148.48      158.14      8.91 o 
   9   0   6      738.65      784.39     16.23 o 
  10   0   6        3.57        0.73      4.62 o 
  11   0   6      734.80      758.74     19.51 o 
 -13   1   6      139.50      144.06     13.58 o 
 -12   1   6      942.88      994.16     23.50 o 
 -11   1   6      980.93      962.50     22.15 o 
 -10   1   6     1704.69     1675.55     28.65 o 
  -9   1   6      225.82      237.14      8.50 o 
  -8   1   6     1786.34     1841.84     23.54 o 
  -7   1   6      395.74      365.76      8.68 o 
  -6   1   6     6920.44     7367.73     85.52 o 
  -5   1   6     2594.12     2797.60     39.94 o 
  -4   1   6     1704.75     1639.20     22.94 o 
  -3   1   6     1278.61     1317.44     16.28 o 
  -2   1   6     3054.53     3015.08     34.29 o 
  -1   1   6        3.07        2.19      1.52 o 
   0   1   6     4845.07     4615.39     46.84 o 
   1   1   6      389.69      412.74      8.00 o 
   2   1   6     6061.09     5900.49     97.61 o 
   3   1   6      946.78     1052.92     17.14 o 
   4   1   6     6038.50     6283.39     68.91 o 
   5   1   6       10.70        6.79      1.98 o 
   6   1   6     4164.54     4103.47     42.92 o 
   7   1   6     1636.04     1633.97     27.33 o 
   8   1   6     1301.06     1354.93     22.98 o 
   9   1   6      675.78      661.45     15.08 o 
  10   1   6     1475.53     1450.37     34.24 o 
  11   1   6       87.62      102.39      9.63 o 
 -13   2   6      332.10      327.39     16.04 o 
 -12   2   6      108.22      108.46      7.39 o 
 -11   2   6     1767.99     1724.03     29.71 o 
 -10   2   6        7.18        8.20      3.60 o 
  -9   2   6     1471.63     1476.02     21.62 o 
  -8   2   6      445.11      466.47     10.98 o 
  -7   2   6     3676.06     3551.75     49.29 o 
  -6   2   6        1.24        0.64      2.02 o 
  -5   2   6     4709.75     4772.53     65.41 o 
  -4   2   6      446.34      488.35      9.08 o 
  -3   2   6    10549.11    10866.79    166.69 o 
  -2   2   6       57.20       48.51      2.48 o 
  -1   2   6     7818.21     8156.61     91.77 o 
   0   2   6     3685.17     3969.07     46.25 o 
   1   2   6     5517.13     5496.94     55.84 o 
   2   2   6     4671.17     4870.38     59.84 o 
   3   2   6     9249.83     9700.28    126.77 o 
   4   2   6      799.62      813.23     12.32 o 
   5   2   6     3902.10     4121.11     50.40 o 
   6   2   6      916.76      938.80     16.89 o 
   7   2   6      619.70      572.42     13.00 o 
   8   2   6      145.42      160.95      8.15 o 
   9   2   6      170.93      167.39      8.41 o 
  10   2   6      686.57      693.93     18.11 o 
  11   2   6      950.74      980.03     25.57 o 
 -14   3   6      694.31      670.49     18.23 o 
 -13   3   6        2.49       -6.54      4.36 o 
 -12   3   6      547.40      561.85     16.42 o 
 -11   3   6       56.10       47.48      7.28 o 
 -10   3   6      940.19      978.21     17.56 o 
  -9   3   6      154.67      142.04      5.71 o 
  -8   3   6     4328.16     4350.63     52.87 o 
  -7   3   6        1.87        2.51      2.04 o 
  -6   3   6     5814.99     5601.13     65.79 o 
  -5   3   6     3492.58     3522.12     61.57 o 
  -4   3   6       36.80       13.85      2.25 o 
  -3   3   6     2731.91     2848.60     36.91 o 
  -2   3   6     1727.74     1677.14     19.72 o 
  -1   3   6     3897.56     4136.40     46.27 o 
   0   3   6     3500.11     3547.29     42.91 o 
   1   3   6       99.90       71.07      3.80 o 
   2   3   6        8.82       37.13      3.19 o 
   3   3   6     1707.82     1688.22     26.54 o 
   4   3   6     1330.96     1353.83     22.96 o 
   5   3   6     1513.26     1482.80     31.71 o 
   6   3   6     1871.83     1801.43     37.87 o 
   7   3   6      603.02      604.21     15.57 o 
   8   3   6      987.23      962.84     18.95 o 
   9   3   6      792.17      772.12     18.95 o 
  10   3   6      144.97      125.15      9.19 o 
 -14   4   6        0.92       -2.44      5.42 o 
 -13   4   6      999.94     1013.27     21.80 o 
 -12   4   6        0.91       -0.33      4.13 o 
 -11   4   6      943.92      940.16     24.87 o 
 -10   4   6      299.54      318.10      8.37 o 
  -9   4   6     1848.71     1851.75     25.54 o 
  -8   4   6     1867.96     1833.25     24.82 o 
  -7   4   6     2132.34     2086.80     27.21 o 
  -6   4   6     1223.30     1205.82     22.28 o 
  -5   4   6     5229.34     5186.96     76.72 o 
  -4   4   6     1606.60     1510.59     21.77 o 
  -3   4   6     1476.99     1395.41     18.29 o 
  -2   4   6     1430.12     1800.56     20.06 o 
  -1   4   6     2228.59     2252.52     29.59 o 
   0   4   6     9232.51     9667.79    123.34 o 
   1   4   6      237.83      200.98      5.70 o 
   2   4   6      619.30      553.37     10.92 o 
   3   4   6      738.13      710.02     14.43 o 
   4   4   6     3158.59     3078.62     65.97 o 
   5   4   6      799.80      786.26     32.63 o 
   6   4   6     5520.65     5533.98     99.27 o 
   7   4   6      247.72      250.94     13.36 o 
   8   4   6     1508.71     1569.90     29.62 o 
   9   4   6        7.93       -0.68      4.92 o 
  10   4   6      705.70      723.52     18.20 o 
 -14   5   6      809.19      832.12     21.63 o 
 -13   5   6      281.15      311.10     12.92 o 
 -12   5   6      763.63      778.53     19.09 o 
 -11   5   6      325.94      321.79      9.14 o 
 -10   5   6      266.58      232.88      7.53 o 
  -9   5   6     1167.33     1162.75     16.65 o 
  -8   5   6       50.43       57.36      4.36 o 
  -7   5   6       94.26       92.30      4.86 o 
  -6   5   6     2660.29     2756.20     34.15 o 
  -5   5   6     6151.58     6042.21     69.81 o 
  -4   5   6     2459.39     2583.52     28.05 o 
  -3   5   6      587.31      472.56      8.10 o 
  -2   5   6     3941.12     4231.20     74.20 o 
  -1   5   6     5779.72     5858.30     94.98 o 
   0   5   6     1088.85     1135.30     20.81 o 
   1   5   6     7693.95     7909.58    113.07 o 
   2   5   6       23.51       40.30      5.19 o 
   3   5   6     1301.57     1271.09     31.97 o 
   4   5   6      180.91      196.41     22.71 o 
   5   5   6      876.13      894.70     23.23 o 
   6   5   6      388.16      380.91     19.18 o 
   7   5   6     1918.67     1936.58     42.50 o 
   8   5   6       53.83       59.58      8.64 o 
   9   5   6     1058.63     1037.83     21.91 o 
 -14   6   6      348.55      380.03     14.70 o 
 -13   6   6      254.33      257.07     11.78 o 
 -12   6   6      456.48      487.82     14.96 o 
 -11   6   6      685.52      671.93     14.06 o 
 -10   6   6     2520.14     2491.18     37.31 o 
  -9   6   6       69.20       67.30      4.21 o 
  -8   6   6     1432.85     1450.68     19.21 o 
  -7   6   6     1408.84     1462.42     20.09 o 
  -6   6   6     1182.16     1110.48     14.93 o 
  -5   6   6        0.69       -0.63      1.63 o 
  -4   6   6     5083.17     4952.79     56.16 o 
  -3   6   6      487.06      505.51      7.62 o 
  -2   6   6     5366.33     5307.57     62.09 o 
  -1   6   6       46.53       62.14      3.73 o 
   0   6   6     3762.75     3550.48     54.69 o 
   1   6   6       55.25       54.15      4.84 o 
   2   6   6     1433.83     1423.88     34.83 o 
   3   6   6       90.45       91.28      8.34 o 
   4   6   6     2629.19     2670.55     60.07 o 
   5   6   6       35.28       41.63      6.95 o 
   6   6   6      201.26      218.86     12.86 o 
   7   6   6      163.27      165.05     13.78 o 
   8   6   6     1120.59     1060.80     29.21 o 
   9   6   6       11.23       11.60      6.51 o 
 -14   7   6      185.21      185.50     10.62 o 
 -13   7   6      500.95      446.80     13.21 o 
 -12   7   6      115.05      122.61      6.64 o 
 -11   7   6     2231.74     2071.57     30.60 o 
 -10   7   6      111.47       86.13      5.09 o 
  -9   7   6      778.58      772.88     14.11 o 
  -8   7   6      759.15      724.56     17.20 o 
  -7   7   6     4632.86     4571.69     54.38 o 
  -6   7   6       32.00       40.92      2.73 o 
  -5   7   6     1559.98     1595.64     19.88 o 
  -4   7   6     1011.66     1121.32     18.23 o 
  -3   7   6     5901.80     5915.76     61.39 o 
  -2   7   6      442.30      438.29      8.29 o 
  -1   7   6     1162.61     1193.92     21.65 o 
   0   7   6     1162.82     1178.76     18.59 o 
   1   7   6     2120.57     2109.21     47.57 o 
   2   7   6     2552.24     2674.37     59.02 o 
   3   7   6     4974.44     4817.83    201.23 o 
   4   7   6       26.29       16.84     12.03 o 
   5   7   6     2654.88     2623.70     61.51 o 
   6   7   6     1719.62     1696.56     53.92 o 
   7   7   6      494.77      483.08     21.84 o 
   8   7   6      419.67      401.68     18.30 o 
 -13   8   6       13.92        5.62      4.28 o 
 -12   8   6      953.92     1010.66     18.30 o 
 -11   8   6      213.84      190.43      7.59 o 
 -10   8   6     1397.31     1373.77     21.73 o 
  -9   8   6       76.73       61.38      4.56 o 
  -8   8   6     5110.41     5072.73     68.58 o 
  -7   8   6     2109.84     2150.89     32.08 o 
  -6   8   6     1675.78     1686.12     22.46 o 
  -5   8   6      243.23      250.06      6.16 o 
  -4   8   6     1146.11     1165.45     16.87 o 
  -3   8   6      786.20      801.48     12.89 o 
  -2   8   6     6052.49     5998.05     74.70 o 
  -1   8   6      368.80      341.45      8.91 o 
   0   8   6     3062.23     3028.01     45.42 o 
   1   8   6      531.25      533.04     15.98 o 
   2   8   6      323.34      340.90     12.96 o 
   3   8   6     2380.65     2318.48     46.32 o 
   4   8   6     1076.51     1042.08     41.57 o 
   5   8   6     1515.89     1515.13     41.45 o 
   6   8   6      159.34      128.44     12.82 o 
   7   8   6     1309.59     1325.75     39.99 o 
   8   8   6      443.41      430.49     23.59 o 
 -13   9   6     1072.04     1189.35     20.79 o 
 -12   9   6      363.63      370.44     10.15 o 
 -11   9   6      382.17      404.90     10.80 o 
 -10   9   6      991.57      991.81     24.01 o 
  -9   9   6     1191.87     1169.35     20.08 o 
  -8   9   6     2661.96     2592.26     37.78 o 
  -7   9   6     3375.00     3481.76     48.64 o 
  -6   9   6      222.01      229.25      6.86 o 
  -5   9   6      398.47      395.65      8.02 o 
  -4   9   6     1318.55     1324.15     17.58 o 
  -3   9   6      689.21      666.05     13.25 o 
  -2   9   6     2561.09     2645.43     35.80 o 
  -1   9   6     2272.25     2278.86     31.99 o 
   0   9   6     4795.60     4936.06     86.19 o 
   1   9   6      202.10      204.29     20.13 o 
   2   9   6     1006.55     1054.12     53.21 o 
   3   9   6     1817.74     1819.97     35.01 o 
   4   9   6     1285.12     1285.20     44.45 o 
   5   9   6       99.99       90.33     11.26 o 
   6   9   6     1256.89     1223.46     94.24 o 
   7   9   6       26.31       25.84      9.35 o 
 -13  10   6      237.31      199.52      8.38 o 
 -12  10   6      349.04      329.02      9.69 o 
 -11  10   6      740.91      729.95     14.89 o 
 -10  10   6      145.31      148.75      6.52 o 
  -9  10   6       59.78       64.49      4.97 o 
  -8  10   6     1153.76     1155.53     19.76 o 
  -7  10   6     3304.33     3237.53     45.65 o 
  -6  10   6      292.51      272.79     10.00 o 
  -5  10   6     4920.06     4945.52     63.14 o 
  -4  10   6      171.29      186.81      6.45 o 
  -3  10   6       34.82       47.49      4.23 o 
  -2  10   6     2220.55     2182.57     33.93 o 
  -1  10   6     5037.06     5010.25     69.68 o 
   0  10   6      554.87      561.72     16.53 o 
   1  10   6     2282.41     2332.78     57.40 o 
   2  10   6       19.99       14.55      5.58 o 
   3  10   6     1194.62     1180.88     26.35 o 
   4  10   6        3.52        3.89      7.02 o 
   5  10   6     1600.52     1586.36     44.58 o 
   6  10   6      499.79      491.63     23.57 o 
 -13  11   6       20.31       18.61      4.84 o 
 -12  11   6      404.74      406.61     19.77 o 
 -11  11   6       11.06       15.84      4.13 o 
 -10  11   6      734.28      743.80     24.82 o 
  -9  11   6       14.58       11.42      3.71 o 
  -8  11   6      138.39      154.90      8.30 o 
  -7  11   6      691.14      669.81     13.90 o 
  -6  11   6     1762.94     1687.58     29.66 o 
  -5  11   6     1244.48     1247.67     27.44 o 
  -4  11   6     2713.60     2708.66     44.47 o 
  -3  11   6        0.01       -3.68      2.77 o 
  -2  11   6     1262.08     1315.80     23.20 o 
  -1  11   6     1453.80     1426.65     26.63 o 
   0  11   6     1550.88     1509.93     32.99 o 
   1  11   6      626.16      621.59     19.20 o 
   2  11   6     1502.73     1543.81     35.84 o 
   3  11   6      250.45      222.54     11.83 o 
   4  11   6      922.85      928.89     31.44 o 
   5  11   6       92.69      105.13     12.77 o 
   6  11   6      659.42      677.92     28.41 o 
 -12  12   6        3.30        5.41      3.92 o 
 -11  12   6      848.64      877.17     21.39 o 
 -10  12   6      584.75      630.82     15.35 o 
  -9  12   6      642.97      617.10     17.24 o 
  -8  12   6      357.71      355.48     10.00 o 
  -7  12   6     1856.28     1808.60     31.53 o 
  -6  12   6      260.10      222.28     12.06 o 
  -5  12   6      876.43      913.77     21.60 o 
  -4  12   6      958.47      975.32     22.95 o 
  -3  12   6     1052.63     1061.43     19.69 o 
  -2  12   6        1.98       -4.87      4.06 o 
  -1  12   6      592.51      618.10     15.25 o 
   0  12   6      864.78      898.80     23.63 o 
   1  12   6     1753.53     1787.47     39.10 o 
   2  12   6      601.72      586.97     17.77 o 
   3  12   6      598.88      596.83     26.76 o 
   4  12   6      192.79      227.89     17.95 o 
   5  12   6     1059.02     1071.41     46.68 o 
 -12  13   6       36.40       46.57      5.46 o 
 -11  13   6      169.21      175.97      9.07 o 
 -10  13   6      698.04      714.73     19.32 o 
  -9  13   6       88.66       79.29      6.11 o 
  -8  13   6      930.20      929.89     19.69 o 
  -7  13   6      173.83      181.80      8.48 o 
  -6  13   6     1855.62     1825.37     42.16 o 
  -5  13   6      365.54      376.88     17.18 o 
  -4  13   6     2019.67     1983.14     39.44 o 
  -3  13   6        7.87        9.47      4.72 o 
  -2  13   6      814.59      780.29     20.72 o 
  -1  13   6      332.46      352.15     12.25 o 
   0  13   6      745.84      722.81     21.38 o 
   1  13   6     1231.72     1240.16     27.53 o 
   2  13   6      492.55      522.83     17.43 o 
   3  13   6      414.49      388.98     22.00 o 
   4  13   6      101.93      125.00     18.90 o 
 -11  14   6      600.03      605.29     17.00 o 
 -10  14   6      237.91      236.55      9.77 o 
  -9  14   6      754.31      787.20     17.92 o 
  -8  14   6      135.50      153.99      8.15 o 
  -7  14   6      382.97      411.69     14.44 o 
  -6  14   6      156.36      156.97      9.33 o 
  -5  14   6      776.63      773.37     20.48 o 
  -4  14   6     1110.97     1054.05     25.49 o 
  -3  14   6       99.55       98.72     19.96 o 
  -2  14   6      243.89      270.05     15.96 o 
  -1  14   6      314.76      308.60     14.23 o 
   0  14   6      748.46      748.19     22.37 o 
   1  14   6        0.57       -0.91      5.11 o 
   2  14   6     1335.24     1340.08     30.66 o 
 -10  15   6       86.18       75.85      6.20 o 
  -9  15   6      800.40      781.28     19.59 o 
  -8  15   6      184.69      186.79      9.79 o 
  -7  15   6     1516.42     1537.35     32.21 o 
  -6  15   6        4.86       10.51      4.50 o 
  -5  15   6      642.53      615.08     18.62 o 
  -4  15   6      782.20      740.28     30.35 o 
  -3  15   6     1151.51     1139.54     50.86 o 
  -2  15   6      359.17      386.08     19.45 o 
  -1  15   6     1897.49     1943.96     89.98 o 
   0  15   6      415.04      419.36     22.34 o 
   1  15   6      466.62      479.65     18.49 o 
  -9  16   6        7.34       13.51      4.51 o 
  -8  16   6      505.66      501.00     23.92 o 
  -7  16   6      120.96      114.64      8.44 o 
  -6  16   6     1210.84     1153.32     27.23 o 
  -5  16   6        4.68        7.63      5.01 o 
  -4  16   6     1482.76     1490.57     48.92 o 
  -3  16   6       56.64       60.00     11.99 o 
  -2  16   6     1017.35     1055.95     40.41 o 
  -1  16   6        0.43        2.34      6.68 o 
  -6  17   6      621.15      651.36     22.34 o 
  -5  17   6      547.35      570.15     35.27 o 
  -4  17   6      346.19      312.36     22.62 o 
   0 -17   7     1047.72     1116.20     26.85 o 
   1 -17   7       13.17       13.46      4.81 o 
   2 -17   7      497.95      484.57     14.21 o 
   3 -17   7        5.71        6.95      2.89 o 
   4 -17   7     1806.57     1827.68     49.04 o 
   5 -17   7      215.18      208.70     16.13 o 
   6 -17   7     1170.48     1296.70     50.86 o 
  -2 -16   7       32.33       37.07     10.97 o 
  -1 -16   7     1504.85     1529.81     39.62 o 
   0 -16   7        6.64        8.28      4.48 o 
   1 -16   7     1930.30     1937.47     37.94 o 
   2 -16   7       96.91       94.07      6.54 o 
   3 -16   7     1258.93     1224.50     23.44 o 
   4 -16   7        1.30        8.20     10.39 o 
   5 -16   7     1425.02     1356.88     35.58 o 
   6 -16   7      426.67      467.00     23.51 o 
   7 -16   7      320.94      299.12     16.40 o 
  -4 -15   7      936.39      933.39     67.51 o 
  -3 -15   7       51.51       23.98     11.48 o 
  -2 -15   7     1235.20     1205.38     46.21 o 
  -1 -15   7       12.80       17.00      6.31 o 
   0 -15   7     1155.81     1096.46     25.26 o 
   1 -15   7      171.23      170.31      9.39 o 
   2 -15   7      712.65      731.41     17.52 o 
   3 -15   7      859.96      832.64     17.04 o 
   4 -15   7     1596.21     1630.42     43.09 o 
   5 -15   7      451.77      413.81     13.66 o 
   6 -15   7      275.81      277.24     13.97 o 
   7 -15   7      151.30      146.72      9.08 o 
   8 -15   7      284.54      289.27     31.17 o 
   9 -15   7      303.03      356.53     37.18 o 
  -5 -14   7      754.16      797.45     18.66 o 
  -4 -14   7      742.11      815.77     28.80 o 
  -3 -14   7      347.15      319.91     22.95 o 
  -2 -14   7      629.95      665.01     28.81 o 
  -1 -14   7     1527.94     1604.83     33.81 o 
   0 -14   7      394.97      387.11     13.18 o 
   1 -14   7      566.55      576.78     15.40 o 
   2 -14   7     1705.79     1670.26     31.30 o 
   3 -14   7      660.12      654.10     14.02 o 
   4 -14   7      156.54      185.91     14.76 o 
   5 -14   7      719.80      747.02     24.94 o 
   6 -14   7      367.09      379.51     15.32 o 
   7 -14   7      208.06      249.90     28.43 o 
   8 -14   7     1240.63     1295.09     63.99 o 
   9 -14   7       53.02       29.40     12.58 o 
  -6 -13   7      482.48      496.37     17.44 o 
  -5 -13   7      432.49      409.62     12.68 o 
  -4 -13   7      549.66      527.67     12.35 o 
  -3 -13   7      887.13      842.84     27.35 o 
  -2 -13   7      423.79      436.38     15.36 o 
  -1 -13   7      967.01      950.94     22.81 o 
   0 -13   7       96.11       90.94      6.82 o 
   1 -13   7      706.28      717.27     17.12 o 
   2 -13   7        2.16        0.91      2.86 o 
   3 -13   7     3206.38     3181.56     52.69 o 
   4 -13   7      551.64      557.03     15.54 o 
   5 -13   7     4375.92     4435.45    106.10 o 
   6 -13   7       18.72       33.62     15.86 o 
   7 -13   7      928.49      951.04     49.77 o 
   8 -13   7       55.27       45.17     11.52 o 
   9 -13   7      844.46      861.73    123.87 o 
  10 -13   7        1.28       -1.26      5.68 o 
  -7 -12   7      424.67      463.74     15.77 o 
  -6 -12   7      928.10      955.17     24.27 o 
  -5 -12   7      211.91      212.65     12.24 o 
  -4 -12   7     1052.92     1040.23     20.27 o 
  -3 -12   7      533.17      550.33     12.25 o 
  -2 -12   7     3731.24     3839.52     56.28 o 
  -1 -12   7       17.52       12.68      3.96 o 
   0 -12   7      431.22      452.74     11.87 o 
   1 -12   7      104.44       99.45      6.12 o 
   2 -12   7      625.02      609.21     13.83 o 
   3 -12   7      119.24      114.98      6.47 o 
   4 -12   7     4686.20     4634.57     88.51 o 
   5 -12   7      228.87      249.72     11.48 o 
   6 -12   7      728.92      706.56     39.38 o 
   7 -12   7       13.16       11.48     11.76 o 
   8 -12   7      824.43      850.93     21.57 o 
   9 -12   7      102.63      104.99      5.82 o 
  10 -12   7      733.60      723.13     28.97 o 
  -8 -11   7       72.09       43.36     10.39 o 
  -7 -11   7     2770.02     2914.33     53.78 o 
  -6 -11   7       18.10        3.38      5.38 o 
  -5 -11   7     1017.07     1011.84     23.73 o 
  -4 -11   7      205.42      196.07      8.25 o 
  -3 -11   7      823.62      822.18     17.36 o 
  -2 -11   7       22.24       28.12      3.75 o 
  -1 -11   7     4821.94     4776.26     67.12 o 
   0 -11   7     1659.26     1624.60     28.07 o 
   1 -11   7     1688.25     1723.55     28.60 o 
   2 -11   7        4.21        5.06      2.39 o 
   3 -11   7     1373.40     1365.87     21.96 o 
   4 -11   7      339.19      308.94      9.79 o 
   5 -11   7     2076.07     2165.50     43.02 o 
   6 -11   7      128.93      138.73     14.01 o 
   7 -11   7      254.26      263.31     11.54 o 
   8 -11   7       38.96       42.66      3.92 o 
   9 -11   7      719.27      693.50     16.63 o 
  10 -11   7      220.30      220.07      9.64 o 
  11 -11   7       19.58       30.37      4.73 o 
  -9 -10   7       69.00       56.71     11.39 o 
  -8 -10   7     1341.48     1343.84     40.15 o 
  -7 -10   7        0.16       -0.62      5.34 o 
  -6 -10   7     1186.50     1294.54     28.43 o 
  -5 -10   7       11.50       10.84      4.83 o 
  -4 -10   7     2296.69     2365.89     42.08 o 
  -3 -10   7       98.08      114.11      5.23 o 
  -2 -10   7     4225.13     4296.98     56.72 o 
  -1 -10   7      645.52      652.32     13.79 o 
   0 -10   7        7.60        5.56      2.85 o 
   1 -10   7      609.58      620.40     12.84 o 
   2 -10   7     1217.03     1150.01     17.94 o 
   3 -10   7        4.04        7.54      1.85 o 
   4 -10   7     1693.34     1709.26     29.95 o 
   5 -10   7     1669.24     1660.92     25.66 o 
   6 -10   7      249.85      242.95     16.92 o 
   7 -10   7     1865.43     1862.49     33.52 o 
   8 -10   7     1230.55     1201.85     20.86 o 
   9 -10   7      650.06      648.08     19.09 o 
  10 -10   7      660.11      666.18     14.93 o 
  11 -10   7      177.15      199.43     11.52 o 
  -9  -9   7     1494.01     1402.86     41.71 o 
  -8  -9   7      126.52      124.33     12.92 o 
  -7  -9   7     1352.41     1266.40     28.35 o 
  -6  -9   7      484.46      564.77     16.76 o 
  -5  -9   7     1662.91     1651.11     32.10 o 
  -4  -9   7     1138.06     1104.75     23.16 o 
  -3  -9   7     1280.21     1248.44     18.63 o 
  -2  -9   7       56.93       69.31      4.25 o 
  -1  -9   7     6082.46     6203.85     78.22 o 
   0  -9   7      713.79      739.88     13.67 o 
   1  -9   7        7.46       14.06      2.39 o 
   2  -9   7     1427.55     1445.61     21.46 o 
   3  -9   7     1714.34     1659.27     23.42 o 
   4  -9   7     1842.10     1773.28     30.99 o 
   5  -9   7      893.30      910.93     14.44 o 
   6  -9   7     2337.69     2319.28     32.04 o 
   7  -9   7      129.52      136.34      5.36 o 
   8  -9   7     1577.27     1556.14     26.23 o 
   9  -9   7      517.33      537.74     12.80 o 
  10  -9   7      533.25      537.37     13.58 o 
  11  -9   7        7.30       12.47      4.22 o 
 -10  -8   7      229.34      199.44     16.30 o 
  -9  -8   7     1161.64     1123.44     35.11 o 
  -8  -8   7     1039.33     1062.61     42.66 o 
  -7  -8   7      742.63      730.65     20.30 o 
  -6  -8   7      625.89      623.80     17.97 o 
  -5  -8   7      980.17      987.81     24.95 o 
  -4  -8   7       27.14       23.19      4.08 o 
  -3  -8   7     2784.00     2734.73     35.00 o 
  -2  -8   7     5364.81     5440.40     64.20 o 
  -1  -8   7     5333.90     5279.85     66.96 o 
   0  -8   7      171.31      156.27      5.57 o 
   1  -8   7     5269.90     5320.19     70.32 o 
   2  -8   7        2.87        1.93      1.76 o 
   3  -8   7     1234.15     1154.11     16.97 o 
   4  -8   7      446.98      443.12      8.51 o 
   5  -8   7     1914.83     1886.43     25.03 o 
   6  -8   7      482.52      470.48      9.62 o 
   7  -8   7      174.72      198.96     12.43 o 
   8  -8   7       55.97       51.36      4.16 o 
   9  -8   7     1072.70     1063.07     15.64 o 
  10  -8   7      125.68      135.18      5.19 o 
  11  -8   7     1038.25     1037.27     16.57 o 
 -11  -7   7       64.10       81.12     13.87 o 
 -10  -7   7     1299.67     1328.41     39.81 o 
  -9  -7   7       23.81       22.45     14.83 o 
  -8  -7   7      974.11     1022.65     40.74 o 
  -7  -7   7      422.44      438.43     14.41 o 
  -6  -7   7     2055.82     2049.65     37.73 o 
  -5  -7   7      309.23      297.42     15.53 o 
  -4  -7   7     3851.82     3862.85     51.86 o 
  -3  -7   7       15.24       13.78      2.55 o 
  -2  -7   7     6013.50     6042.92     70.63 o 
  -1  -7   7        0.10        3.80      1.55 o 
   0  -7   7     2745.50     2783.63     36.01 o 
   1  -7   7      253.27      260.12      6.30 o 
   2  -7   7    11128.43    11509.67    147.70 o 
   3  -7   7       38.86       57.93      2.74 o 
   4  -7   7     3738.30     3751.28     40.57 o 
   5  -7   7        1.44        3.45      1.45 o 
   6  -7   7     1195.36     1118.12     15.16 o 
   7  -7   7      190.03      175.13      4.98 o 
   8  -7   7     3018.37     2945.23     35.96 o 
   9  -7   7        2.74        5.99      2.64 o 
  10  -7   7      282.68      288.26      7.91 o 
  11  -7   7      125.18      119.00      5.81 o 
  12  -7   7      444.02      467.62     11.34 o 
 -11  -6   7      630.37      649.75     30.31 o 
 -10  -6   7       84.82       91.84     11.51 o 
  -9  -6   7     1538.09     1584.93     47.93 o 
  -8  -6   7      483.92      481.58     19.92 o 
  -7  -6   7     4249.94     4223.75     69.33 o 
  -6  -6   7      298.56      270.20     11.75 o 
  -5  -6   7     1943.27     1945.41     41.97 o 
  -4  -6   7      490.82      540.05     11.30 o 
  -3  -6   7     5562.21     5478.43     68.87 o 
  -2  -6   7      515.22      519.20      9.14 o 
  -1  -6   7     2921.84     2943.75     35.54 o 
   0  -6   7       37.48       52.57      2.95 o 
   1  -6   7     3042.06     3034.47     41.28 o 
   2  -6   7       88.06       77.27      4.08 o 
   3  -6   7     1146.13     1134.98     17.19 o 
   4  -6   7     1057.40     1116.83     13.87 o 
   5  -6   7     5427.38     5454.96     61.62 o 
   6  -6   7     1913.66     1909.33     24.07 o 
   7  -6   7     1912.86     1854.13     23.98 o 
   8  -6   7     1618.24     1599.97     21.85 o 
   9  -6   7     1694.63     1673.68     23.32 o 
  10  -6   7      752.45      748.51     13.60 o 
  11  -6   7      842.15      839.97     18.45 o 
  12  -6   7      424.32      443.83     11.96 o 
 -11  -5   7       28.32       31.16      8.94 o 
 -10  -5   7     1048.67     1026.63     32.33 o 
  -9  -5   7      100.43      110.15     11.32 o 
  -8  -5   7     4718.67     4674.34     99.25 o 
  -7  -5   7     1126.87     1183.26     24.72 o 
  -6  -5   7     2253.71     2184.44     44.75 o 
  -5  -5   7       84.47       78.39      5.88 o 
  -4  -5   7     2815.22     2794.57     38.42 o 
  -3  -5   7      287.95      257.88      6.69 o 
  -2  -5   7     2310.94     2297.65     28.85 o 
  -1  -5   7      780.98      776.67     11.40 o 
   0  -5   7      647.76      573.47      9.54 o 
   1  -5   7      711.24      648.39     10.37 o 
   2  -5   7     6468.68     6544.62     84.97 o 
   3  -5   7     7646.43     7931.36     82.24 o 
   4  -5   7     1304.25     1362.66     16.31 o 
   5  -5   7     5586.16     5694.85     60.34 o 
   6  -5   7      350.04      357.94      6.54 o 
   7  -5   7      998.17      993.20     13.68 o 
   8  -5   7       33.37       35.63      2.95 o 
   9  -5   7      828.14      845.94     12.08 o 
  10  -5   7      582.91      582.86     13.87 o 
  11  -5   7     1069.55     1124.01     15.82 o 
  12  -5   7        0.54       -3.49      2.32 o 
 -12  -4   7       38.97       31.80     11.82 o 
 -11  -4   7      433.45      431.52     23.19 o 
 -10  -4   7      206.25      219.74     23.83 o 
  -9  -4   7     1279.97     1345.98     39.06 o 
  -8  -4   7      127.52      154.38     11.74 o 
  -7  -4   7      214.35      219.11      9.90 o 
  -6  -4   7     1515.62     1531.39     28.73 o 
  -5  -4   7     1812.91     1780.95     39.63 o 
  -4  -4   7      235.04      186.80      6.15 o 
  -3  -4   7     3621.92     3718.21     48.02 o 
  -2  -4   7     1505.29     1432.76     20.41 o 
  -1  -4   7     1966.23     1933.78     24.00 o 
   0  -4   7    18556.20    19721.03    216.94 o 
   1  -4   7      615.51      530.26      8.31 o 
   2  -4   7     2454.52     2332.99     29.64 o 
   3  -4   7      562.37      568.70      8.23 o 
   4  -4   7     1782.65     1811.51     21.13 o 
   5  -4   7      107.70      107.55      3.83 o 
   6  -4   7      768.56      711.57     10.67 o 
   7  -4   7       37.49       36.13      2.96 o 
   8  -4   7     2051.66     2031.17     25.26 o 
   9  -4   7       57.00       55.29      4.20 o 
  10  -4   7      981.78     1020.87     16.04 o 
  11  -4   7       20.43       24.47      3.37 o 
 -12  -3   7      285.26      320.66     24.11 o 
 -11  -3   7     1099.14     1140.01     35.65 o 
 -10  -3   7      204.30      205.60     11.18 o 
  -9  -3   7      332.61      351.78     12.75 o 
  -8  -3   7     2272.71     2267.10     61.04 o 
  -7  -3   7     4297.77     4202.71     61.27 o 
  -6  -3   7      441.84      428.17     11.75 o 
  -5  -3   7     4035.40     4177.85     47.97 o 
  -4  -3   7      291.22      268.55      7.11 o 
  -3  -3   7     8003.26     8156.13    121.31 o 
  -2  -3   7      883.98      855.66     13.05 o 
  -1  -3   7     8033.55     8255.04     87.59 o 
   0  -3   7     2739.43     3265.38     38.24 o 
   1  -3   7       97.28      204.48      5.61 o 
   2  -3   7     1446.53     1533.23     18.00 o 
   3  -3   7     1117.45      959.56     11.92 o 
   4  -3   7       21.45       21.66      2.18 o 
   5  -3   7     5693.67     5811.97     59.44 o 
   6  -3   7       25.01       35.74      2.73 o 
   7  -3   7     2069.95     2010.99     24.82 o 
   8  -3   7       46.49       50.39      3.69 o 
   9  -3   7     1272.69     1243.83     18.16 o 
  10  -3   7      509.87      506.03     10.88 o 
  11  -3   7      501.31      488.19     14.02 o 
 -13  -2   7      577.32      623.28     36.32 o 
 -12  -2   7      409.91      423.54     18.44 o 
 -11  -2   7       13.05       14.62      6.56 o 
 -10  -2   7     1807.41     1820.96     35.16 o 
  -9  -2   7      389.69      392.24     12.99 o 
  -8  -2   7      576.99      565.09     16.97 o 
  -7  -2   7       63.67       74.69      4.60 o 
  -6  -2   7     5613.44     5853.54     80.71 o 
  -5  -2   7       37.61       38.01      3.01 o 
  -4  -2   7     2332.82     2220.95     32.42 o 
  -3  -2   7       23.43       22.83      2.24 o 
  -2  -2   7     3738.06     3653.55     38.16 o 
  -1  -2   7      112.96      113.85      3.74 o 
   0  -2   7     1804.26     1673.12     24.04 o 
   1  -2   7      513.06      549.05      9.69 o 
   2  -2   7     5781.26     5725.74     65.06 o 
   3  -2   7      164.96      176.74      3.96 o 
   4  -2   7     4205.72     4251.03     42.32 o 
   5  -2   7      466.63      497.09      7.66 o 
   6  -2   7     2892.86     2818.96     29.91 o 
   7  -2   7      797.49      785.40     11.98 o 
   8  -2   7     1534.80     1550.14     21.06 o 
   9  -2   7      665.67      674.07     12.82 o 
  10  -2   7      409.13      384.93     12.43 o 
  11  -2   7      112.23      138.33     10.25 o 
 -13  -1   7      750.04      727.79     24.27 o 
 -12  -1   7       72.46       68.22      9.06 o 
 -11  -1   7      317.31      322.60     15.59 o 
 -10  -1   7       48.55       44.45      7.01 o 
  -9  -1   7     1635.39     1670.14     31.68 o 
  -8  -1   7        6.70       11.32      3.22 o 
  -7  -1   7     1731.20     1705.55     25.05 o 
  -6  -1   7      363.03      385.19      8.15 o 
  -5  -1   7     5561.82     5730.31     83.13 o 
  -4  -1   7      126.02      134.87      5.26 o 
  -3  -1   7     3168.94     3046.87     30.90 o 
  -2  -1   7     2017.79     2411.46     30.42 o 
  -1  -1   7     7825.64     7914.09     83.49 o 
   0  -1   7      624.81      604.12      9.24 o 
   1  -1   7     8678.17     8811.43    144.83 o 
   2  -1   7     2843.33     3073.52     38.87 o 
   3  -1   7     4890.62     5088.17     54.77 o 
   4  -1   7      516.76      510.73      8.06 o 
   5  -1   7     1213.37     1258.00     15.24 o 
   6  -1   7     2087.53     2085.03     23.42 o 
   7  -1   7      911.07      927.12     13.00 o 
   8  -1   7      200.48      227.80      6.80 o 
   9  -1   7      458.44      436.51     13.17 o 
  10  -1   7      674.28      737.87     19.83 o 
  11  -1   7      175.88      191.13     14.90 o 
 -13   0   7       64.33       48.33      8.63 o 
 -12   0   7     1092.03     1130.24     29.55 o 
 -11   0   7       29.37       23.39      6.39 o 
 -10   0   7     2506.96     2457.09     43.45 o 
  -9   0   7      664.17      623.83     15.75 o 
  -8   0   7     3934.27     3954.63     52.29 o 
  -7   0   7       24.14       29.83      3.18 o 
  -6   0   7     3352.91     3436.60     53.61 o 
  -5   0   7     1130.20     1142.66     16.61 o 
  -4   0   7     2028.53     1913.31     22.09 o 
  -3   0   7     3088.74     3163.66     35.57 o 
  -2   0   7     4673.20     4677.82     48.30 o 
  -1   0   7     4386.60     4345.82     47.46 o 
   0   0   7     2426.42     2447.81     31.83 o 
   1   0   7     5228.07     5000.71     73.45 o 
   2   0   7       48.40       28.14      3.26 o 
   3   0   7     8841.01     8923.50    100.74 o 
   4   0   7      558.35      576.66      8.97 o 
   5   0   7     2071.09     2048.48     22.89 o 
   6   0   7      647.25      676.51     10.43 o 
   7   0   7      980.38     1010.06     14.22 o 
   8   0   7     1272.55     1243.81     21.53 o 
   9   0   7     1813.26     1796.49     31.56 o 
  10   0   7      268.05      244.92     11.45 o 
  11   0   7      615.44      645.01     30.21 o 
 -13   1   7     1527.30     1550.82     37.17 o 
 -12   1   7       93.09       95.36      9.48 o 
 -11   1   7     1210.32     1246.04     26.41 o 
 -10   1   7      359.16      368.17     10.96 o 
  -9   1   7      324.11      333.54     10.06 o 
  -8   1   7     2540.48     2415.80     36.98 o 
  -7   1   7      996.54      990.10     15.43 o 
  -6   1   7     2074.01     2020.93     28.67 o 
  -5   1   7     3119.39     3087.12     40.76 o 
  -4   1   7     6368.74     6688.20     68.62 o 
  -3   1   7     3000.24     3138.95     33.70 o 
  -2   1   7     1005.60      971.89     11.24 o 
  -1   1   7     3303.82     3359.71     42.99 o 
   0   1   7     2935.89     2897.70     44.88 o 
   1   1   7       44.50       28.40      3.02 o 
   2   1   7     1013.60      909.72     15.11 o 
   3   1   7        1.09        8.82      2.15 o 
   4   1   7     1680.68     1694.89     22.93 o 
   5   1   7      337.50      305.75      7.24 o 
   6   1   7     4082.46     4023.92     42.48 o 
   7   1   7       57.32       62.86      5.18 o 
   8   1   7     2250.63     2252.80     34.19 o 
   9   1   7       21.67       15.82      4.45 o 
  10   1   7      513.27      532.56     17.65 o 
  11   1   7        0.12       -8.96      5.98 o 
 -13   2   7      682.67      697.20     26.51 o 
 -12   2   7      860.66      891.22     21.59 o 
 -11   2   7      644.87      636.23     15.24 o 
 -10   2   7      291.07      290.78      9.74 o 
  -9   2   7      132.84      131.79     10.44 o 
  -8   2   7        2.18        3.59      3.23 o 
  -7   2   7     2205.34     2282.56     29.85 o 
  -6   2   7      195.73      186.02      7.13 o 
  -5   2   7     2568.54     2512.74     33.86 o 
  -4   2   7     1489.71     1531.81     34.79 o 
  -3   2   7     8979.15     8933.33    120.70 o 
  -2   2   7        1.01        2.54      2.00 o 
  -1   2   7     1369.88     1216.81     14.04 o 
   0   2   7     6441.88     7087.66    107.50 o 
   1   2   7     8124.68     8166.50    107.15 o 
   2   2   7       24.83       11.53      1.99 o 
   3   2   7     2335.50     2397.78     32.43 o 
   4   2   7       25.62       17.92      2.79 o 
   5   2   7     1287.10     1270.57     19.28 o 
   6   2   7       88.08       91.48      5.97 o 
   7   2   7     1123.50     1113.31     20.06 o 
   8   2   7      528.16      545.24     13.59 o 
   9   2   7     1351.19     1302.25     26.07 o 
  10   2   7       12.02       26.26      5.87 o 
 -14   3   7      216.36      201.99     15.23 o 
 -13   3   7      108.61      110.92      9.02 o 
 -12   3   7      393.64      376.53     13.04 o 
 -11   3   7      300.11      278.43      9.92 o 
 -10   3   7     1989.74     2007.22     32.68 o 
  -9   3   7      637.69      691.84     13.31 o 
  -8   3   7     4206.07     4133.27     50.73 o 
  -7   3   7       31.09       23.08      3.04 o 
  -6   3   7     3868.66     3883.71     50.53 o 
  -5   3   7        0.04        0.25      1.70 o 
  -4   3   7     7589.31     7782.16     89.04 o 
  -3   3   7     4242.74     4568.66     85.15 o 
  -2   3   7      837.56      685.01     10.56 o 
  -1   3   7      310.70      326.82      6.05 o 
   0   3   7     2609.24     2564.72     29.84 o 
   1   3   7      305.55      294.93      7.81 o 
   2   3   7     4140.43     4070.36     51.95 o 
   3   3   7     3531.24     3568.96     46.60 o 
   4   3   7     3360.53     3431.43     54.48 o 
   5   3   7      829.69      838.21     18.33 o 
   6   3   7     1813.54     1786.77     33.02 o 
   7   3   7      636.10      646.72     16.13 o 
   8   3   7      455.28      447.67     14.01 o 
   9   3   7      820.74      795.16     19.68 o 
  10   3   7     1087.80     1136.82     25.23 o 
 -14   4   7       13.01        3.92      5.88 o 
 -13   4   7     1026.51     1056.92     22.57 o 
 -12   4   7      253.61      266.34     14.47 o 
 -11   4   7     1873.56     1873.62     31.43 o 
 -10   4   7       22.21       20.28      3.68 o 
  -9   4   7     1467.09     1507.21     21.98 o 
  -8   4   7      449.21      423.85      9.14 o 
  -7   4   7      940.76      932.66     15.75 o 
  -6   4   7      246.46      237.44      6.57 o 
  -5   4   7     3863.11     3847.45     55.05 o 
  -4   4   7     2436.55     2599.00     42.37 o 
  -3   4   7     2685.42     2505.03     30.67 o 
  -2   4   7     4894.97     5060.54     52.02 o 
  -1   4   7     9461.63    10204.28    108.40 o 
   0   4   7       38.43       15.63      2.28 o 
   1   4   7     2632.54     2714.88     36.50 o 
   2   4   7     2659.81     2742.09     36.68 o 
   3   4   7     2529.51     2472.71     47.22 o 
   4   4   7     1192.81     1190.47     31.44 o 
   5   4   7     1021.53     1053.92     27.87 o 
   6   4   7     1895.08     1859.15     39.91 o 
   7   4   7     1149.37     1081.64     28.02 o 
   8   4   7     1059.01     1033.61     22.67 o 
   9   4   7       59.74       62.69      7.28 o 
 -14   5   7      886.39      931.96     23.30 o 
 -13   5   7      427.07      465.43     15.42 o 
 -12   5   7     1806.71     1691.99     29.86 o 
 -11   5   7        6.14        8.75      4.08 o 
 -10   5   7     2204.59     2251.75     28.90 o 
  -9   5   7      293.87      277.08      7.22 o 
  -8   5   7     1130.17     1082.69     16.64 o 
  -7   5   7       36.69       35.42      3.35 o 
  -6   5   7     3473.10     3467.08     39.87 o 
  -5   5   7     1632.45     1621.21     20.84 o 
  -4   5   7     2119.67     2084.68     26.50 o 
  -3   5   7      680.20      641.94     10.29 o 
  -2   5   7     1509.66     1510.18     21.62 o 
  -1   5   7     3647.01     3488.09     41.70 o 
   0   5   7     2420.61     2503.45     32.01 o 
   1   5   7      500.82      501.24     14.15 o 
   2   5   7     1527.16     1561.03     37.44 o 
   3   5   7     3852.43     4029.23     72.58 o 
   4   5   7        5.50        7.30      5.72 o 
   5   5   7      753.21      805.99     22.14 o 
   6   5   7      856.63      870.61     24.11 o 
   7   5   7     1774.77     1730.17     44.13 o 
   8   5   7      439.31      448.33     14.80 o 
   9   5   7      610.42      624.07     19.91 o 
 -14   6   7      100.24       74.10      7.83 o 
 -13   6   7      193.11      225.13     11.47 o 
 -12   6   7      371.00      323.50     12.31 o 
 -11   6   7      928.11      899.34     17.07 o 
 -10   6   7     1450.95     1395.41     21.17 o 
  -9   6   7      767.04      799.43     13.65 o 
  -8   6   7     2888.60     2744.79     35.09 o 
  -7   6   7     1292.99     1284.18     17.37 o 
  -6   6   7     1684.89     1653.00     20.99 o 
  -5   6   7     1781.06     1909.61     25.24 o 
  -4   6   7     3436.16     3351.57     38.03 o 
  -3   6   7     2603.77     2848.63     33.11 o 
  -2   6   7     5516.30     5666.47     65.41 o 
  -1   6   7      181.92      131.70      6.20 o 
   0   6   7     2495.64     2503.13     48.17 o 
   1   6   7       95.85      127.69      9.36 o 
   2   6   7     1948.13     1945.65     45.14 o 
   3   6   7      832.68      808.53     32.70 o 
   4   6   7      370.25      405.18     17.92 o 
   5   6   7      245.78      255.03     15.79 o 
   6   6   7     1598.79     1570.44     37.59 o 
   7   6   7      215.76      198.74     18.75 o 
   8   6   7     1312.28     1275.58     33.46 o 
   9   6   7        2.22      -10.18      6.79 o 
 -13   7   7      508.87      552.40     16.42 o 
 -12   7   7      286.56      268.08     13.18 o 
 -11   7   7      225.48      236.71      8.49 o 
 -10   7   7       11.44       15.95      4.15 o 
  -9   7   7      622.91      666.69     13.16 o 
  -8   7   7      302.56      307.72      7.10 o 
  -7   7   7      640.96      608.41     10.16 o 
  -6   7   7      118.04      116.01      4.36 o 
  -5   7   7     5283.88     5306.56     58.84 o 
  -4   7   7      312.86      353.20      6.41 o 
  -3   7   7     2988.48     3198.38     36.96 o 
  -2   7   7       11.00       12.54      2.25 o 
  -1   7   7     1087.32     1186.57     20.35 o 
   0   7   7        7.24        6.26      3.28 o 
   1   7   7     3688.76     3622.69     76.41 o 
   2   7   7      696.19      681.17     23.66 o 
   3   7   7     1804.57     1804.44     77.95 o 
   4   7   7       16.38       17.50     11.48 o 
   5   7   7     2818.63     2788.79     81.82 o 
   6   7   7      845.26      876.88     29.67 o 
   7   7   7     1608.58     1752.42     47.86 o 
   8   7   7      534.39      517.39     29.46 o 
 -13   8   7        4.09        4.79      4.08 o 
 -12   8   7     1147.89     1100.41     19.79 o 
 -11   8   7      212.42      181.27      7.94 o 
 -10   8   7     2258.47     2241.59     34.61 o 
  -9   8   7      267.56      258.69      8.61 o 
  -8   8   7     1354.28     1400.17     21.71 o 
  -7   8   7      329.55      333.79     11.41 o 
  -6   8   7      263.11      294.39      7.09 o 
  -5   8   7     1137.78     1180.80     17.27 o 
  -4   8   7     4495.52     4359.04     49.09 o 
  -3   8   7     1099.01     1129.61     16.77 o 
  -2   8   7     2111.03     2054.01     35.11 o 
  -1   8   7       58.57       71.82      5.43 o 
   0   8   7     6037.70     5851.78    182.56 o 
   1   8   7     4239.83     4202.21    136.11 o 
   2   8   7     2991.97     3045.93     91.06 o 
   3   8   7      257.22      277.40     63.71 o 
   4   8   7     2018.53     2003.26    106.12 o 
   5   8   7      720.87      686.23     25.62 o 
   6   8   7      212.14      216.48     16.15 o 
   7   8   7       95.17      123.95     13.65 o 
 -13   9   7      409.16      395.35     11.27 o 
 -12   9   7      136.20      136.77      7.30 o 
 -11   9   7     1044.53     1130.32     20.83 o 
 -10   9   7      817.62      831.93     16.59 o 
  -9   9   7     1123.09     1083.90     19.50 o 
  -8   9   7      667.21      692.58     14.21 o 
  -7   9   7     1618.84     1585.29     23.69 o 
  -6   9   7        2.16        7.33      2.40 o 
  -5   9   7     2785.82     2773.07     39.69 o 
  -4   9   7     2523.40     2521.65     28.81 o 
  -3   9   7      808.25      761.75     15.72 o 
  -2   9   7      531.94      553.12     11.33 o 
  -1   9   7     2380.88     2346.72     53.38 o 
   0   9   7      308.79      303.07     12.29 o 
   1   9   7      561.10      553.44     17.05 o 
   2   9   7     2005.96     2024.25     42.15 o 
   3   9   7      193.84      180.34     17.22 o 
   4   9   7     1056.91      928.74     36.53 o 
   5   9   7      150.70      120.92     12.62 o 
   6   9   7      662.25      644.71     28.22 o 
   7   9   7      104.09      128.46     14.40 o 
 -13  10   7        5.32        4.23      3.64 o 
 -12  10   7      561.28      571.92     13.67 o 
 -11  10   7        1.24       -3.74      3.04 o 
 -10  10   7      361.95      370.74     10.31 o 
  -9  10   7     1000.30      993.18     18.29 o 
  -8  10   7      787.90      770.17     15.24 o 
  -7  10   7        4.66        6.00      2.98 o 
  -6  10   7     1786.96     1827.89     26.69 o 
  -5  10   7      512.80      524.94     10.27 o 
  -4  10   7      257.25      237.17      9.23 o 
  -3  10   7      332.99      341.90      9.75 o 
  -2  10   7      396.76      444.65     11.03 o 
  -1  10   7      526.10      495.65     15.57 o 
   0  10   7     1784.73     1783.64     48.06 o 
   1  10   7     1197.63     1197.20     28.62 o 
   2  10   7       15.13       11.81      5.33 o 
   3  10   7     1489.79     1474.66     48.90 o 
   4  10   7       20.55       22.73      9.85 o 
   5  10   7      584.77      547.36     24.31 o 
   6  10   7      694.58      691.91     28.42 o 
 -12  11   7       13.35       13.93      3.63 o 
 -11  11   7     1801.95     1765.31     28.67 o 
 -10  11   7      209.66      226.04      8.29 o 
  -9  11   7      357.89      407.35     10.67 o 
  -8  11   7      642.04      666.24     16.00 o 
  -7  11   7        1.42        0.48      2.92 o 
  -6  11   7      805.75      839.98     16.46 o 
  -5  11   7     3104.49     3000.63     49.41 o 
  -4  11   7     2692.03     2587.48     56.27 o 
  -3  11   7        0.63        2.48      3.26 o 
  -2  11   7     1927.73     1914.79     38.65 o 
  -1  11   7      239.43      249.84     11.87 o 
   0  11   7      490.56      505.90     16.83 o 
   1  11   7      392.26      401.03     15.52 o 
   2  11   7     2065.08     2098.80     44.76 o 
   3  11   7        6.81       -4.66      8.09 o 
   4  11   7      977.65     1050.26     34.30 o 
   5  11   7       63.05       91.96     16.78 o 
 -12  12   7      651.13      642.18     18.64 o 
 -11  12   7     1659.43     1748.13     32.24 o 
 -10  12   7      259.24      253.19     15.37 o 
  -9  12   7     1900.72     1840.08     32.90 o 
  -8  12   7       14.74       17.61      3.84 o 
  -7  12   7     1233.74     1136.32     22.77 o 
  -6  12   7        3.61        3.51      4.13 o 
  -5  12   7     2317.54     2279.36     43.88 o 
  -4  12   7      108.84       96.29      7.55 o 
  -3  12   7     1401.92     1569.02     32.97 o 
  -2  12   7        0.72       -6.52      4.34 o 
  -1  12   7     1318.44     1340.12     30.67 o 
   0  12   7        3.75       -4.04      5.03 o 
   1  12   7     1341.34     1368.35     33.96 o 
   2  12   7      184.85      174.39     11.07 o 
   3  12   7     1088.39     1018.67     40.22 o 
   4  12   7       67.18       67.81     11.74 o 
 -11  13   7       31.80       36.01      5.38 o 
 -10  13   7      362.79      347.69     10.72 o 
  -9  13   7       42.54       22.89      4.18 o 
  -8  13   7      604.90      634.13     22.50 o 
  -7  13   7        4.44        5.68      4.31 o 
  -6  13   7      672.79      686.26     19.51 o 
  -5  13   7      833.36      803.43     21.03 o 
  -4  13   7     1986.11     1982.31     47.16 o 
  -3  13   7      174.06      191.20     41.56 o 
  -2  13   7     2263.58     2189.72     44.28 o 
  -1  13   7       76.87       81.22      8.37 o 
   0  13   7      709.55      704.65     21.47 o 
   1  13   7      154.31      156.36     11.88 o 
   2  13   7      638.08      658.08     20.04 o 
   3  13   7      460.35      453.75     27.21 o 
 -11  14   7      686.21      732.40     22.55 o 
 -10  14   7        9.43        1.22      4.37 o 
  -9  14   7      511.81      535.89     16.26 o 
  -8  14   7      106.38      110.59      8.25 o 
  -7  14   7     1533.29     1568.68     33.26 o 
  -6  14   7      237.25      251.07     12.07 o 
  -5  14   7      983.40     1016.84     36.71 o 
  -4  14   7      957.00      963.95     35.77 o 
  -3  14   7     1019.31     1009.80     44.57 o 
  -2  14   7      848.87      822.44     27.11 o 
  -1  14   7      515.40      516.44     18.16 o 
   0  14   7     1184.01     1222.89     42.47 o 
   1  14   7      868.19      915.60     24.04 o 
   2  14   7      459.60      447.13     17.63 o 
  -9  15   7      701.72      673.20     18.73 o 
  -8  15   7      518.19      475.40     15.55 o 
  -7  15   7      439.01      433.17     15.21 o 
  -6  15   7      442.18      454.83     15.87 o 
  -5  15   7      801.61      724.98     30.55 o 
  -4  15   7        2.43        7.56     10.12 o 
  -3  15   7      581.10      566.00     28.03 o 
  -2  15   7      871.16      917.48     39.92 o 
  -1  15   7     1237.67     1312.14     37.74 o 
   0  15   7        2.92        6.37      7.26 o 
  -8  16   7       84.57       79.80      7.76 o 
  -7  16   7       12.02       23.19      5.82 o 
  -6  16   7      171.37      173.54     11.00 o 
  -5  16   7      135.66      159.75     16.43 o 
  -4  16   7     1278.84     1291.84     45.63 o 
  -3  16   7        4.28       12.85      9.28 o 
  -2  16   7      323.74      375.94     25.10 o 
   0 -17   8      381.10      429.41     15.58 o 
   1 -17   8      115.16      117.54      8.36 o 
   2 -17   8      344.90      343.27     12.63 o 
   3 -17   8       63.49       56.27      8.93 o 
   4 -17   8      404.06      415.07     17.83 o 
   5 -17   8      174.79      174.88     22.97 o 
  -2 -16   8       10.07        4.67      9.08 o 
  -1 -16   8      404.76      417.16     18.15 o 
   0 -16   8      284.83      286.16     12.50 o 
   1 -16   8     1021.82     1014.15     23.45 o 
   2 -16   8        0.35       -1.87      3.31 o 
   3 -16   8      986.68      982.51     36.92 o 
   4 -16   8        0.08       -6.89      4.59 o 
   5 -16   8     1540.17     1595.66     40.73 o 
   6 -16   8        7.60        8.20      6.56 o 
   7 -16   8     2003.90     2045.04     55.44 o 
  -4 -15   8      856.75      863.05     31.33 o 
  -3 -15   8       26.14       14.11      9.47 o 
  -2 -15   8      847.87      777.38     32.67 o 
  -1 -15   8        4.36       -1.55      4.57 o 
   0 -15   8     1556.80     1557.40     32.65 o 
   1 -15   8       49.02       47.25      5.42 o 
   2 -15   8     1269.57     1277.55     25.73 o 
   3 -15   8       33.31       38.67      3.68 o 
   4 -15   8      657.94      671.15     21.78 o 
   5 -15   8      634.97      640.92     29.53 o 
   6 -15   8      688.26      672.39     23.56 o 
   7 -15   8       36.97       44.53      6.49 o 
   8 -15   8      355.38      376.22     36.09 o 
  -5 -14   8     1737.75     1764.86     31.79 o 
  -4 -14   8       55.46       44.25     10.03 o 
  -3 -14   8      606.51      565.10     27.83 o 
  -2 -14   8        0.99       -4.53      6.93 o 
  -1 -14   8     1907.49     1836.57     37.64 o 
   0 -14   8      136.57      136.75     13.10 o 
   1 -14   8     1601.87     1599.55     31.55 o 
   2 -14   8      864.50      871.12     18.96 o 
   3 -14   8      431.60      427.91     10.30 o 
   4 -14   8      458.58      451.80     22.97 o 
   5 -14   8      563.60      533.08     20.02 o 
   6 -14   8       96.97      106.30     12.58 o 
   7 -14   8      470.87      437.66     16.79 o 
   8 -14   8      317.09      381.14     36.09 o 
   9 -14   8      373.53      422.16     36.64 o 
  -6 -13   8     1012.29      994.91     21.78 o 
  -5 -13   8      180.87      191.18      9.10 o 
  -4 -13   8      625.55      647.67     13.39 o 
  -3 -13   8      110.67      101.23      9.29 o 
  -2 -13   8     1674.38     1809.50     37.64 o 
  -1 -13   8      554.82      586.72     18.08 o 
   0 -13   8      801.78      811.01     19.79 o 
   1 -13   8     1361.40     1343.87     27.11 o 
   2 -13   8      114.75      115.47      6.84 o 
   3 -13   8      130.47      151.09      5.82 o 
   4 -13   8      455.03      465.62     13.99 o 
   5 -13   8      783.89      772.68     24.94 o 
   6 -13   8       24.37       35.31      5.92 o 
   7 -13   8     2547.92     2443.44     62.60 o 
   8 -13   8        5.51        5.90      7.66 o 
   9 -13   8      459.19      490.59     17.27 o 
  -7 -12   8      521.85      484.57     23.25 o 
  -6 -12   8     1040.27     1055.46     34.35 o 
  -5 -12   8      349.69      329.55     11.48 o 
  -4 -12   8      858.64      881.53     18.02 o 
  -3 -12   8      184.48      187.29     16.50 o 
  -2 -12   8      737.11      740.98     16.39 o 
  -1 -12   8      831.28      821.66     18.17 o 
   0 -12   8      138.27      141.71      7.18 o 
   1 -12   8      315.20      341.61      9.93 o 
   2 -12   8      441.40      434.14     11.44 o 
   3 -12   8        0.74       -2.06      3.05 o 
   4 -12   8      987.58     1011.43     23.64 o 
   5 -12   8      586.41      568.30     14.56 o 
   6 -12   8      958.10      956.74     28.48 o 
   7 -12   8        1.10        3.36      4.06 o 
   8 -12   8      558.49      568.85     18.35 o 
   9 -12   8        9.17        6.00      5.53 o 
  10 -12   8      485.50      478.83     14.44 o 
  -8 -11   8      228.17      222.11     22.71 o 
  -7 -11   8      968.29     1043.01     26.05 o 
  -6 -11   8      418.54      455.43     15.96 o 
  -5 -11   8     1377.06     1449.36     30.13 o 
  -4 -11   8       15.76       20.41      4.06 o 
  -3 -11   8     1721.55     1724.03     28.07 o 
  -2 -11   8      211.35      209.25      8.63 o 
  -1 -11   8     1796.11     1737.18     32.99 o 
   0 -11   8     4666.22     4698.92     70.71 o 
   1 -11   8     5008.35     5054.52     74.87 o 
   2 -11   8      601.92      571.29     13.63 o 
   3 -11   8      850.12      876.88     15.43 o 
   4 -11   8       53.39       51.60      4.78 o 
   5 -11   8     3057.23     3048.78     59.72 o 
   6 -11   8       53.68       59.06      6.03 o 
   7 -11   8     1357.51     1416.56     33.88 o 
   8 -11   8      291.98      277.12     10.42 o 
   9 -11   8      125.30      138.99     10.89 o 
  10 -11   8      194.46      185.27     10.58 o 
  -9 -10   8        2.00        4.17      8.48 o 
  -8 -10   8      880.94      837.25     37.49 o 
  -7 -10   8      273.05      302.97     17.61 o 
  -6 -10   8     2786.12     2857.50     51.22 o 
  -5 -10   8      284.02      285.00     12.03 o 
  -4 -10   8     2617.24     2618.42     40.60 o 
  -3 -10   8      261.25      281.89      7.68 o 
  -2 -10   8     2067.08     2078.64     30.33 o 
  -1 -10   8      778.76      765.06     15.20 o 
   0 -10   8     8426.46     8386.18    121.17 o 
   1 -10   8        3.85        5.54      2.74 o 
   2 -10   8     2606.11     2645.60     37.11 o 
   3 -10   8        3.51        4.88      2.09 o 
   4 -10   8     2114.18     2174.64     44.08 o 
   5 -10   8      156.51      160.29      8.39 o 
   6 -10   8     1693.20     1661.80     31.30 o 
   7 -10   8      481.90      457.18     10.25 o 
   8 -10   8      649.78      638.73     13.44 o 
   9 -10   8      268.72      255.21      8.59 o 
  10 -10   8      127.55      136.67      8.48 o 
  11 -10   8      595.25      577.97     20.13 o 
  -9  -9   8     1063.90     1052.09     34.75 o 
  -8  -9   8        7.49       -3.31      7.14 o 
  -7  -9   8      978.52      902.63     25.83 o 
  -6  -9   8       49.86       31.41      6.20 o 
  -5  -9   8     3582.22     3478.90     58.67 o 
  -4  -9   8     2508.68     2495.75     40.00 o 
  -3  -9   8      930.72      901.84     14.76 o 
  -2  -9   8      134.27      125.18      4.58 o 
  -1  -9   8      708.41      703.17     12.62 o 
   0  -9   8     1095.58     1072.12     19.74 o 
   1  -9   8     3984.38     3954.77     53.78 o 
   2  -9   8      415.72      397.08      8.46 o 
   3  -9   8       66.96       66.08      3.54 o 
   4  -9   8     1826.45     1778.74     31.07 o 
   5  -9   8      417.09      432.00     15.08 o 
   6  -9   8      836.86      818.81     15.40 o 
   7  -9   8     2867.86     2830.57     43.60 o 
   8  -9   8     1844.92     1859.77     28.80 o 
   9  -9   8     1083.89     1107.76     25.80 o 
  10  -9   8      260.98      277.17      9.54 o 
  11  -9   8      705.49      676.08     15.93 o 
 -10  -8   8     1394.61     1382.89     49.95 o 
  -9  -8   8      211.03      228.01     16.89 o 
  -8  -8   8      259.80      231.33     25.78 o 
  -7  -8   8       17.28       39.39      7.29 o 
  -6  -8   8     2182.62     2199.65     40.54 o 
  -5  -8   8      996.62      988.65     34.22 o 
  -4  -8   8      758.24      770.77     15.75 o 
  -3  -8   8      543.72      552.73     10.62 o 
  -2  -8   8     3777.41     3662.39     44.66 o 
  -1  -8   8     1756.15     1694.48     24.42 o 
   0  -8   8      338.33      329.19      7.32 o 
   1  -8   8     2351.17     2327.24     33.06 o 
   2  -8   8     2260.01     2298.52     32.41 o 
   3  -8   8     2255.59     2211.45     33.76 o 
   4  -8   8      771.52      826.75     13.51 o 
   5  -8   8     1407.28     1399.07     18.03 o 
   6  -8   8      488.34      488.55      8.06 o 
   7  -8   8     2054.41     2043.27     25.66 o 
   8  -8   8       35.69       26.14      3.17 o 
   9  -8   8     1683.39     1689.91     22.90 o 
  10  -8   8      148.14      154.46      5.76 o 
  11  -8   8     2193.58     2221.44     29.95 o 
 -10  -7   8      897.27      946.92     32.48 o 
  -9  -7   8      385.02      356.36     19.44 o 
  -8  -7   8     1097.29     1019.00     31.63 o 
  -7  -7   8      370.12      375.75     15.00 o 
  -6  -7   8      570.99      612.14     18.57 o 
  -5  -7   8      895.88      840.01     19.31 o 
  -4  -7   8     1963.54     2005.86     29.83 o 
  -3  -7   8      642.60      700.51     12.12 o 
  -2  -7   8     4622.68     4465.51     53.31 o 
  -1  -7   8      222.78      214.92      6.10 o 
   0  -7   8     5225.71     5287.22     65.79 o 
   1  -7   8      613.36      573.50      9.93 o 
   2  -7   8     2773.90     2747.97     38.06 o 
   3  -7   8       51.50       67.15      3.45 o 
   4  -7   8     3634.28     3714.23     46.64 o 
   5  -7   8      127.43      124.58      4.12 o 
   6  -7   8      899.68      839.28     12.52 o 
   7  -7   8       13.15       20.14      3.32 o 
   8  -7   8     1444.44     1421.58     19.84 o 
   9  -7   8      856.58      839.00     13.96 o 
  10  -7   8     1579.08     1606.03     23.09 o 
  11  -7   8      205.11      195.83      7.38 o 
 -11  -6   8     1032.96     1026.55     37.39 o 
 -10  -6   8       64.43       70.55     17.91 o 
  -9  -6   8      917.45      922.29     30.15 o 
  -8  -6   8      340.02      368.95     29.04 o 
  -7  -6   8     1683.02     1605.26     35.80 o 
  -6  -6   8     1054.21     1046.94     25.62 o 
  -5  -6   8     2296.21     2385.37     41.45 o 
  -4  -6   8      169.01      176.81      7.04 o 
  -3  -6   8     3190.66     3158.52     39.35 o 
  -2  -6   8      188.58      176.73      5.17 o 
  -1  -6   8     3283.00     3265.40     39.33 o 
   0  -6   8        7.57        3.41      1.84 o 
   1  -6   8     1152.32     1097.77     15.10 o 
   2  -6   8     1904.67     2097.73     29.73 o 
   3  -6   8      407.77      344.62      7.53 o 
   4  -6   8      179.40      201.80      5.02 o 
   5  -6   8     3759.39     3670.74     42.94 o 
   6  -6   8     1598.63     1610.66     21.27 o 
   7  -6   8     1019.13      995.96     15.01 o 
   8  -6   8      115.19      125.46      6.04 o 
   9  -6   8      748.13      704.88     12.89 o 
  10  -6   8      240.49      239.20      7.96 o 
  11  -6   8      251.32      236.60      8.55 o 
 -11  -5   8      361.01      399.55     25.90 o 
 -10  -5   8      664.46      665.79     25.03 o 
  -9  -5   8       62.54       49.99      8.93 o 
  -8  -5   8      703.42      744.79     35.33 o 
  -7  -5   8        1.97        4.19      4.81 o 
  -6  -5   8     2403.04     2518.83     49.38 o 
  -5  -5   8      167.47      153.15      7.89 o 
  -4  -5   8      523.86      520.53     11.00 o 
  -3  -5   8      316.77      333.52      7.37 o 
  -2  -5   8     3840.02     3771.23     45.46 o 
  -1  -5   8        2.09       16.35      2.11 o 
   0  -5   8    13978.87    14584.00    173.64 o 
   1  -5   8        4.31        2.70      1.80 o 
   2  -5   8     2303.68     2232.49     28.81 o 
   3  -5   8      935.31      959.02     13.36 o 
   4  -5   8     5821.01     5770.56     61.19 o 
   5  -5   8      884.19      820.14     11.45 o 
   6  -5   8        8.42        7.03      2.16 o 
   7  -5   8      635.68      645.06     10.33 o 
   8  -5   8      480.15      489.00      9.16 o 
   9  -5   8      474.59      466.27      9.29 o 
  10  -5   8      821.68      820.15     12.48 o 
  11  -5   8      613.29      655.72     11.08 o 
 -12  -4   8       10.35       18.86     11.21 o 
 -11  -4   8     1096.85     1161.15     45.05 o 
 -10  -4   8        0.15       -1.19      6.52 o 
  -9  -4   8     1143.78     1117.63     32.37 o 
  -8  -4   8      895.78      911.20     52.71 o 
  -7  -4   8     4014.26     3909.02     84.49 o 
  -6  -4   8        3.51        0.82      3.93 o 
  -5  -4   8     3270.35     3419.20     46.74 o 
  -4  -4   8       27.47       20.14      3.29 o 
  -3  -4   8     1132.43     1036.10     15.41 o 
  -2  -4   8        3.00       14.88      2.16 o 
  -1  -4   8     2939.51     3031.52     34.34 o 
   0  -4   8      921.15      889.56     11.97 o 
   1  -4   8      808.63      787.21     10.87 o 
   2  -4   8     7906.88     8121.78     91.52 o 
   3  -4   8       31.42       28.80      2.08 o 
   4  -4   8     1804.42     1858.44     21.03 o 
   5  -4   8     2267.84     2321.83     27.05 o 
   6  -4   8       86.75       87.60      3.89 o 
   7  -4   8     1006.95      985.18     14.30 o 
   8  -4   8     1839.36     1810.84     23.35 o 
   9  -4   8      369.63      384.99      8.89 o 
  10  -4   8      402.04      422.93      9.72 o 
  11  -4   8       61.35       68.45      5.29 o 
 -12  -3   8     1509.43     1429.90    123.88 o 
 -11  -3   8      619.30      606.61     30.62 o 
 -10  -3   8     1610.39     1586.85     58.50 o 
  -9  -3   8       11.43        9.26      5.30 o 
  -8  -3   8     1547.83     1508.03     37.09 o 
  -7  -3   8      880.46      848.51     21.80 o 
  -6  -3   8     3801.56     3765.47     68.63 o 
  -5  -3   8     2166.38     2241.97     38.04 o 
  -4  -3   8      794.62      799.90     15.62 o 
  -3  -3   8     5464.39     5590.02     76.77 o 
  -2  -3   8     3123.05     3090.54     34.88 o 
  -1  -3   8     3050.76     3018.65     33.93 o 
   0  -3   8      961.10     1068.85     13.93 o 
   1  -3   8      914.40      818.48     11.60 o 
   2  -3   8     2582.34     2502.21     30.50 o 
   3  -3   8     2138.18     2102.30     22.21 o 
   4  -3   8     1110.53     1103.29     13.24 o 
   5  -3   8     1745.08     1665.99     19.76 o 
   6  -3   8      590.74      540.83      9.52 o 
   7  -3   8     3153.68     3105.67     36.27 o 
   8  -3   8        0.70       -0.63      2.60 o 
   9  -3   8     1188.18     1176.27     17.76 o 
  10  -3   8      349.36      323.15      9.78 o 
  11  -3   8      588.73      591.06     18.51 o 
 -12  -2   8      379.17      398.82     20.55 o 
 -11  -2   8     1065.51     1104.28     29.50 o 
 -10  -2   8      635.94      651.30     20.83 o 
  -9  -2   8      869.34      875.46     20.46 o 
  -8  -2   8     1525.40     1519.50     42.87 o 
  -7  -2   8     1408.09     1400.59     35.47 o 
  -6  -2   8      999.28     1007.25     24.80 o 
  -5  -2   8     1435.23     1388.74     17.87 o 
  -4  -2   8     4821.02     4962.55     54.39 o 
  -3  -2   8      387.46      373.98      8.71 o 
  -2  -2   8     6127.88     6397.53     68.94 o 
  -1  -2   8      977.98     1058.49     13.85 o 
   0  -2   8     1838.33     1816.85     24.57 o 
   1  -2   8     2084.56     2255.64     29.76 o 
   2  -2   8     3421.78     3281.46     43.08 o 
   3  -2   8       18.22        9.71      1.81 o 
   4  -2   8     4956.37     4999.60     49.60 o 
   5  -2   8       13.11       21.63      2.27 o 
   6  -2   8     3300.52     3302.96     36.35 o 
   7  -2   8      321.59      343.45      7.64 o 
   8  -2   8      712.05      672.29     12.57 o 
   9  -2   8     1227.77     1215.78     19.88 o 
  10  -2   8      824.92      868.94     19.30 o 
  11  -2   8       12.70       28.18     12.07 o 
 -13  -1   8      466.79      481.33     19.91 o 
 -12  -1   8      460.43      469.57     18.90 o 
 -11  -1   8     2117.70     2078.06     51.24 o 
 -10  -1   8        2.05        0.55      5.21 o 
  -9  -1   8     1166.68     1162.14     35.52 o 
  -8  -1   8        2.12       -0.79      4.29 o 
  -7  -1   8     4395.62     4318.84     73.73 o 
  -6  -1   8       70.70       94.80      5.74 o 
  -5  -1   8     3695.73     3691.70     44.64 o 
  -4  -1   8      359.76      432.41      7.30 o 
  -3  -1   8     5505.52     5590.14     54.47 o 
  -2  -1   8       21.13       24.71      2.10 o 
  -1  -1   8     3949.52     3795.01     44.77 o 
   0  -1   8      111.08      159.80      5.47 o 
   1  -1   8     3920.86     4115.10     55.81 o 
   2  -1   8      663.30      693.89     10.83 o 
   3  -1   8     2979.75     2898.09     33.00 o 
   4  -1   8     1864.46     1954.70     21.62 o 
   5  -1   8     1124.18     1146.96     14.45 o 
   6  -1   8      781.08      801.42     11.58 o 
   7  -1   8      509.11      516.52      9.18 o 
   8  -1   8      113.44      118.68      6.31 o 
   9  -1   8      766.55      779.23     18.40 o 
  10  -1   8       46.13       67.55      8.81 o 
  11  -1   8      914.62      953.15     27.86 o 
 -13   0   8       58.38       53.99      8.99 o 
 -12   0   8      369.43      399.99     17.00 o 
 -11   0   8       37.55       34.27     11.10 o 
 -10   0   8      845.62      867.30     23.50 o 
  -9   0   8       46.63       59.08      6.97 o 
  -8   0   8     1067.95     1094.54     23.93 o 
  -7   0   8        5.14        5.13      2.83 o 
  -6   0   8     3269.38     3285.57     44.24 o 
  -5   0   8      572.32      611.26      9.74 o 
  -4   0   8     4877.29     5023.88     49.97 o 
  -3   0   8      483.91      479.56      7.78 o 
  -2   0   8     6528.56     6448.51     79.96 o 
  -1   0   8     8167.98     8754.60    106.59 o 
   0   0   8     1806.57     1834.15     27.67 o 
   1   0   8     1643.35     1739.16     28.72 o 
   2   0   8     5636.33     5639.29     64.97 o 
   3   0   8      107.33       78.13      4.22 o 
   4   0   8     1139.38     1094.64     14.45 o 
   5   0   8     1845.61     1782.50     20.75 o 
   6   0   8     1767.81     1786.78     21.26 o 
   7   0   8      698.57      751.41     15.13 o 
   8   0   8     3287.84     3254.55     46.18 o 
   9   0   8     1099.77     1060.20     24.93 o 
  10   0   8      502.47      509.84     17.46 o 
 -13   1   8     1098.27     1169.69     31.15 o 
 -12   1   8        3.29        5.33      6.04 o 
 -11   1   8     1225.66     1215.18     30.10 o 
 -10   1   8        2.84        8.01      4.39 o 
  -9   1   8     4125.78     4019.13     58.73 o 
  -8   1   8       49.34       51.27      5.91 o 
  -7   1   8      963.35      986.62     18.02 o 
  -6   1   8       63.82       48.87      3.71 o 
  -5   1   8     2024.18     1881.59     26.90 o 
  -4   1   8     1589.79     1668.15     19.92 o 
  -3   1   8     4909.05     4968.22     49.44 o 
  -2   1   8     4751.95     4660.04     46.46 o 
  -1   1   8     5924.89     6272.24     61.36 o 
   0   1   8     1561.04     1617.10     24.57 o 
   1   1   8     1689.82     1727.31     28.91 o 
   2   1   8     5473.13     5411.75     67.27 o 
   3   1   8     3412.60     3698.24     47.69 o 
   4   1   8     1247.76     1291.25     18.71 o 
   5   1   8     3136.41     3107.85     37.17 o 
   6   1   8     2292.03     2207.50     32.54 o 
   7   1   8      229.47      218.49      9.78 o 
   8   1   8     3493.30     3361.15     62.84 o 
   9   1   8       10.21       10.50      5.86 o 
  10   1   8      290.22      317.78     20.95 o 
 -13   2   8      676.64      683.33     22.36 o 
 -12   2   8     1145.26     1204.57     30.29 o 
 -11   2   8      295.02      308.94     12.15 o 
 -10   2   8     2034.19     1986.34     32.92 o 
  -9   2   8     2068.07     2067.62     33.29 o 
  -8   2   8     1640.65     1582.41     26.39 o 
  -7   2   8      305.82      327.94      9.32 o 
  -6   2   8      478.05      431.15      8.97 o 
  -5   2   8     1539.83     1520.25     26.35 o 
  -4   2   8     1112.16     1141.98     16.37 o 
  -3   2   8     5715.84     5900.76     64.74 o 
  -2   2   8     1619.15     1486.94     18.45 o 
  -1   2   8     1452.38     1257.85     16.25 o 
   0   2   8       39.13       48.73      3.14 o 
   1   2   8     2525.35     2385.06     44.54 o 
   2   2   8       10.40        9.70      2.14 o 
   3   2   8     3118.56     3271.91     43.06 o 
   4   2   8       90.32      110.67      6.43 o 
   5   2   8     1108.20     1113.18     22.26 o 
   6   2   8      306.88      277.24     11.25 o 
   7   2   8      715.64      761.60     19.08 o 
   8   2   8        9.49       17.16      4.97 o 
   9   2   8      639.97      672.55     18.10 o 
  10   2   8       16.15       15.92      6.75 o 
 -13   3   8       74.23       84.93     11.25 o 
 -12   3   8      654.44      656.55     18.07 o 
 -11   3   8      413.45      386.66     11.87 o 
 -10   3   8     1104.17     1099.09     21.08 o 
  -9   3   8      866.64      898.57     17.84 o 
  -8   3   8     4949.73     4932.26     64.41 o 
  -7   3   8      121.67      101.43      7.44 o 
  -6   3   8      774.05      760.69     12.75 o 
  -5   3   8      679.34      755.75     12.47 o 
  -4   3   8      923.14      776.27     12.27 o 
  -3   3   8      396.85      397.66      8.41 o 
  -2   3   8     4320.72     4387.61     44.02 o 
  -1   3   8      237.35      242.31      6.15 o 
   0   3   8     2668.35     2541.92     30.28 o 
   1   3   8       93.06       98.30      4.91 o 
   2   3   8     1534.86     1467.64     20.33 o 
   3   3   8      362.57      389.77     14.68 o 
   4   3   8     1091.99     1095.82     23.96 o 
   5   3   8     1076.40     1104.78     30.08 o 
   6   3   8      941.53      949.03     26.84 o 
   7   3   8      582.34      582.06     15.60 o 
   8   3   8     1307.73     1284.92     25.98 o 
   9   3   8      107.69      113.99      9.37 o 
 -13   4   8      497.62      468.59     14.55 o 
 -12   4   8        4.15        4.43      4.49 o 
 -11   4   8      804.68      875.50     18.43 o 
 -10   4   8       41.63       35.72      4.70 o 
  -9   4   8      472.06      497.08     12.30 o 
  -8   4   8      214.27      226.77      7.74 o 
  -7   4   8     2621.31     2657.12     34.33 o 
  -6   4   8       55.05       52.87      3.65 o 
  -5   4   8      870.94      835.54     13.37 o 
  -4   4   8       10.53       15.10      2.68 o 
  -3   4   8     8062.49     8342.50     89.39 o 
  -2   4   8      517.90      533.77      9.47 o 
  -1   4   8     3998.80     4075.00     45.97 o 
   0   4   8      706.54      754.46     11.25 o 
   1   4   8     4412.51     4593.91     55.30 o 
   2   4   8     1604.34     1603.69     33.24 o 
   3   4   8     4829.90     4885.22    115.93 o 
   4   4   8      364.81      312.74     17.03 o 
   5   4   8     4228.83     4141.15     76.83 o 
   6   4   8        7.71       12.96      5.66 o 
   7   4   8     1091.70     1130.56     29.16 o 
   8   4   8     1175.15     1123.88     24.37 o 
   9   4   8      811.15      818.92     21.01 o 
 -13   5   8       10.78       -5.29      4.45 o 
 -12   5   8     1351.38     1383.06     26.19 o 
 -11   5   8        0.48        3.05      4.00 o 
 -10   5   8     1492.57     1516.53     24.38 o 
  -9   5   8      715.16      737.39     13.40 o 
  -8   5   8     6396.12     6282.09     70.19 o 
  -7   5   8      754.12      779.03     12.38 o 
  -6   5   8     1134.68     1151.12     16.02 o 
  -5   5   8      619.03      665.87     10.62 o 
  -4   5   8     2128.25     1930.44     23.80 o 
  -3   5   8     2882.49     3066.05     37.82 o 
  -2   5   8     3611.52     3574.66     45.54 o 
  -1   5   8     1788.28     1842.71     23.21 o 
   0   5   8     3341.08     3445.77     49.64 o 
   1   5   8      835.05      881.95     29.58 o 
   2   5   8     5266.99     5030.06    129.83 o 
   3   5   8      541.36      548.97     19.25 o 
   4   5   8      118.61      145.33     15.37 o 
   5   5   8     1523.78     1571.10     35.66 o 
   6   5   8      652.73      622.21     20.22 o 
   7   5   8      270.09      304.07     15.79 o 
   8   5   8       13.25        9.26      5.76 o 
   9   5   8      876.84      907.82     24.69 o 
 -13   6   8      530.03      550.55     18.55 o 
 -12   6   8      100.33      105.53     12.41 o 
 -11   6   8      839.28      877.40     18.71 o 
 -10   6   8      249.59      274.56      8.94 o 
  -9   6   8     4109.55     4064.41     50.43 o 
  -8   6   8     1396.81     1414.05     19.47 o 
  -7   6   8     1289.23     1314.57     19.03 o 
  -6   6   8     1600.10     1623.71     21.06 o 
  -5   6   8     3029.18     3113.73     36.36 o 
  -4   6   8      187.59      218.77      5.92 o 
  -3   6   8      181.89      181.76      5.41 o 
  -2   6   8     2119.25     2140.03     27.96 o 
  -1   6   8      506.36      495.44     10.00 o 
   0   6   8     2493.22     2591.64     48.81 o 
   1   6   8     1373.86     1337.83     29.18 o 
   2   6   8     1570.14     1588.98     50.79 o 
   3   6   8      136.72      140.26     16.56 o 
   4   6   8     2109.22     2137.28     65.61 o 
   5   6   8      746.97      722.07     25.47 o 
   6   6   8     2663.81     2572.90     99.84 o 
   7   6   8       54.04       45.02     15.31 o 
   8   6   8      235.36      262.69     24.01 o 
 -13   7   8      563.43      526.37     16.21 o 
 -12   7   8      185.98      187.30     11.01 o 
 -11   7   8      317.07      279.55     11.37 o 
 -10   7   8      604.11      658.20     13.83 o 
  -9   7   8      967.52      950.43     16.93 o 
  -8   7   8      343.83      360.59      8.70 o 
  -7   7   8      151.22      156.41      5.41 o 
  -6   7   8      674.54      689.34     11.17 o 
  -5   7   8     4113.52     4057.50     46.29 o 
  -4   7   8      737.57      791.01     11.76 o 
  -3   7   8      482.35      465.78      9.98 o 
  -2   7   8      181.48      171.33      7.30 o 
  -1   7   8     1721.90     1779.46     72.98 o 
   0   7   8      125.39      126.98     12.40 o 
   1   7   8     2138.15     2092.86     61.54 o 
   2   7   8      120.71      110.57     10.01 o 
   3   7   8     1601.32     1419.94     67.28 o 
   4   7   8        1.63       -9.84     10.39 o 
   5   7   8     1108.71     1073.42     41.18 o 
   6   7   8       18.25        6.48     11.48 o 
   7   7   8     1599.22     1413.21     41.87 o 
 -13   8   8        1.23        4.27      5.23 o 
 -12   8   8      182.24      185.61     10.71 o 
 -11   8   8      190.12      170.07      8.12 o 
 -10   8   8     1322.86     1325.46     30.12 o 
  -9   8   8      275.79      318.17     10.24 o 
  -8   8   8      486.97      499.38     11.19 o 
  -7   8   8       16.20       15.48      2.87 o 
  -6   8   8     1505.27     1496.23     21.29 o 
  -5   8   8     1569.49     1561.06     21.92 o 
  -4   8   8     3083.46     3021.67     35.58 o 
  -3   8   8       72.83       81.06      6.11 o 
  -2   8   8     3846.98     3933.90     88.54 o 
  -1   8   8      973.39      994.09     23.20 o 
   0   8   8     1632.04     1725.80     41.05 o 
   1   8   8       11.96        4.70      5.45 o 
   2   8   8     1257.53     1163.68     32.73 o 
   3   8   8       43.54       44.08     10.03 o 
   4   8   8     1643.52     1666.21     53.69 o 
   5   8   8      191.56      211.93     17.09 o 
   6   8   8      643.09      635.04     25.99 o 
   7   8   8      182.92      182.99     16.80 o 
 -13   9   8      372.58      347.03     14.37 o 
 -12   9   8       15.28       11.67      3.88 o 
 -11   9   8      575.84      560.80     13.79 o 
 -10   9   8      402.34      387.76     11.06 o 
  -9   9   8     2315.98     2299.46     35.24 o 
  -8   9   8      281.10      233.52      7.85 o 
  -7   9   8     2508.84     2343.69     33.79 o 
  -6   9   8        4.52        1.17      2.42 o 
  -5   9   8     1554.76     1545.53     27.73 o 
  -4   9   8       91.78       86.36      5.09 o 
  -3   9   8     1438.22     1478.68     25.11 o 
  -2   9   8      499.22      441.16     14.05 o 
  -1   9   8      893.32      825.16     24.00 o 
   0   9   8       82.08       91.67      8.76 o 
   1   9   8     1806.10     1719.03     36.90 o 
   2   9   8      529.61      512.11     18.08 o 
   3   9   8     2248.67     2011.91     61.44 o 
   4   9   8      553.44      544.75     28.03 o 
   5   9   8     1208.32     1187.05     37.14 o 
   6   9   8      296.08      283.57     30.36 o 
 -13  10   8      208.35      195.14      9.07 o 
 -12  10   8      283.41      289.43     10.21 o 
 -11  10   8        1.51       -3.38      3.36 o 
 -10  10   8      742.64      702.30     15.39 o 
  -9  10   8      398.08      362.12     10.50 o 
  -8  10   8     1833.24     1930.85     30.50 o 
  -7  10   8     1911.22     1842.53     33.52 o 
  -6  10   8      874.98      966.70     16.91 o 
  -5  10   8      468.80      510.08     11.98 o 
  -4  10   8     2512.15     2530.78     42.85 o 
  -3  10   8     1761.58     1764.40     35.56 o 
  -2  10   8     3964.14     3760.24     68.04 o 
  -1  10   8       52.09       52.16      6.50 o 
   0  10   8     1593.69     1581.03     47.13 o 
   1  10   8     1454.88     1465.77     33.40 o 
   2  10   8      174.02      215.27     21.31 o 
   3  10   8      722.80      756.06     32.66 o 
   4  10   8      452.30      415.31     37.46 o 
   5  10   8      488.83      492.86     23.76 o 
 -12  11   8       90.95       69.92      6.44 o 
 -11  11   8      776.42      773.28     16.54 o 
 -10  11   8       18.94        7.11      3.58 o 
  -9  11   8     1279.85     1258.86     22.37 o 
  -8  11   8     1781.83     1802.08     29.13 o 
  -7  11   8      577.94      607.90     15.25 o 
  -6  11   8       53.81       68.86      5.42 o 
  -5  11   8      574.21      515.16     13.29 o 
  -4  11   8      250.64      226.36     13.34 o 
  -3  11   8      295.32      345.11     13.34 o 
  -2  11   8     3797.89     3730.88     68.13 o 
  -1  11   8      774.81      802.37     21.81 o 
   0  11   8     1599.28     1568.46     35.04 o 
   1  11   8      132.19      123.89     10.73 o 
   2  11   8      705.66      701.73     25.68 o 
   3  11   8      179.37      196.91     19.50 o 
   4  11   8     1253.45     1148.72     65.95 o 
   5  11   8      267.82      214.36     17.77 o 
 -12  12   8      584.64      621.01     17.12 o 
 -11  12   8      401.03      428.18     15.48 o 
 -10  12   8      381.41      354.18     12.21 o 
  -9  12   8      648.06      659.23     16.78 o 
  -8  12   8      209.22      187.07      9.34 o 
  -7  12   8     1948.87     1897.49     34.04 o 
  -6  12   8      969.40      932.61     23.07 o 
  -5  12   8      321.01      309.95     13.31 o 
  -4  12   8      345.86      386.37     26.75 o 
  -3  12   8      113.47      114.85     10.13 o 
  -2  12   8      495.44      513.64     16.75 o 
  -1  12   8     1702.84     1806.75     38.87 o 
   0  12   8       23.06       18.64      6.10 o 
   1  12   8     1293.55     1307.41     32.23 o 
   2  12   8       86.28       84.96     11.21 o 
   3  12   8     1154.59     1193.02     45.24 o 
   4  12   8        0.15      -10.19      8.94 o 
 -11  13   8        0.81        3.50      4.44 o 
 -10  13   8      180.28      186.90      9.21 o 
  -9  13   8      128.13      147.35      8.45 o 
  -8  13   8      493.50      501.41     16.16 o 
  -7  13   8        6.58       10.93      4.82 o 
  -6  13   8     1604.11     1534.42     33.18 o 
  -5  13   8       70.99       43.24      9.57 o 
  -4  13   8     2113.31     2184.27     63.62 o 
  -3  13   8      222.61      225.25     18.42 o 
  -2  13   8      965.94      948.80     27.57 o 
  -1  13   8       73.82       89.42     10.89 o 
   0  13   8      833.48      838.13     24.36 o 
   1  13   8        0.39       -4.53      5.87 o 
   2  13   8      906.00      896.25     27.17 o 
 -10  14   8        3.15       -1.50      4.54 o 
  -9  14   8      925.42      901.62     23.10 o 
  -8  14   8       41.82       37.03     10.18 o 
  -7  14   8      928.07      973.39     24.52 o 
  -6  14   8      412.67      380.56     17.78 o 
  -5  14   8      676.81      721.12     30.73 o 
  -4  14   8      581.39      566.48     35.27 o 
  -3  14   8     1275.52     1240.09    104.46 o 
  -2  14   8      864.96      837.71     44.84 o 
  -1  14   8     1138.03     1187.29     30.16 o 
   0  14   8       58.71       42.16     10.64 o 
   1  14   8      541.80      556.62     20.85 o 
  -9  15   8      254.87      230.12     12.03 o 
  -8  15   8      656.62      666.89     23.52 o 
  -7  15   8      148.67      158.95     15.94 o 
  -6  15   8      409.53      383.77     22.80 o 
  -5  15   8      203.68      197.57     17.56 o 
  -4  15   8       60.46       42.70     11.36 o 
  -3  15   8       82.14       86.95     13.52 o 
  -2  15   8      272.98      260.39     23.51 o 
  -1  15   8      582.16      583.91     30.54 o 
  -7  16   8      788.57      820.02     27.11 o 
  -6  16   8        8.33       -7.38      8.12 o 
  -5  16   8      242.21      226.85     19.71 o 
  -4  16   8       82.71       95.92     14.29 o 
  -3  16   8      500.22      511.20     28.99 o 
   2 -17   9      409.69      427.79     15.47 o 
   3 -17   9      811.54      843.38     36.09 o 
  -1 -16   9      390.55      419.09     15.77 o 
   0 -16   9       99.17       91.34      8.02 o 
   1 -16   9      197.28      198.17     11.68 o 
   2 -16   9      555.63      536.48     14.34 o 
   3 -16   9      655.64      716.56     43.75 o 
   4 -16   9       85.44      107.76     21.60 o 
   5 -16   9      808.71      730.62     34.45 o 
   6 -16   9      139.65      152.56     14.22 o 
  -3 -15   9      239.52      249.50     20.84 o 
  -2 -15   9      754.08      738.83     31.90 o 
  -1 -15   9      179.04      184.14     12.94 o 
   0 -15   9      917.23      923.49     22.59 o 
   1 -15   9       70.68       75.99      9.31 o 
   2 -15   9      272.70      270.82      9.70 o 
   3 -15   9       14.62       17.09      6.56 o 
   4 -15   9      914.80      942.52     28.16 o 
   5 -15   9      202.66      214.75      9.81 o 
   6 -15   9      322.06      317.71     18.59 o 
   7 -15   9        2.89        2.55      7.66 o 
  -5 -14   9     1220.15     1194.31     38.08 o 
  -4 -14   9      173.91      209.52     17.16 o 
  -3 -14   9     1508.99     1520.03     50.28 o 
  -2 -14   9       10.73        0.69      7.53 o 
  -1 -14   9     1108.50     1149.93     29.05 o 
   0 -14   9       26.79       25.85      5.09 o 
   1 -14   9     2618.68     2526.48     46.10 o 
   2 -14   9       68.60       74.01      5.69 o 
   3 -14   9     1459.55     1484.48     26.97 o 
   4 -14   9      116.60      113.30     12.85 o 
   5 -14   9      275.41      310.72     12.03 o 
   6 -14   9        9.62        8.91      9.84 o 
   7 -14   9     1461.94     1447.41     41.52 o 
   8 -14   9        1.99       -3.73      4.61 o 
  -6 -13   9     1324.37     1429.84     31.35 o 
  -5 -13   9       49.87       47.58      6.13 o 
  -4 -13   9     1601.73     1671.83     38.35 o 
  -3 -13   9       13.05       15.59      6.55 o 
  -2 -13   9     1262.97     1288.23     29.45 o 
  -1 -13   9      474.35      477.40     19.73 o 
   0 -13   9     1099.95     1079.08     24.04 o 
   1 -13   9      361.25      403.69     12.38 o 
   2 -13   9     1656.78     1626.29     30.47 o 
   3 -13   9      184.52      180.82      6.58 o 
   4 -13   9      554.07      576.73     18.73 o 
   5 -13   9        4.97        9.60      4.57 o 
   6 -13   9     1601.41     1628.98     45.04 o 
   7 -13   9      557.87      545.69     20.29 o 
   8 -13   9      411.88      419.72     18.32 o 
   9 -13   9      439.19      392.81     16.16 o 
  -7 -12   9      522.05      508.47     18.35 o 
  -6 -12   9      127.12      155.00      9.14 o 
  -5 -12   9      893.00      841.86     18.51 o 
  -4 -12   9     1385.01     1374.85     24.63 o 
  -3 -12   9      988.56      960.06     25.10 o 
  -2 -12   9     1003.89     1030.43     22.05 o 
  -1 -12   9      356.14      394.10     12.05 o 
   0 -12   9      670.93      669.47     15.69 o 
   1 -12   9     2455.73     2474.25     39.93 o 
   2 -12   9     1740.17     1708.18     28.57 o 
   3 -12   9     1182.75     1130.89     25.73 o 
   4 -12   9      831.36      805.87     20.24 o 
   5 -12   9       90.93      111.49      6.68 o 
   6 -12   9     1548.27     1537.06     42.55 o 
   7 -12   9      299.91      285.78     14.07 o 
   8 -12   9      536.86      550.80     18.85 o 
   9 -12   9      367.04      346.01     19.75 o 
  -8 -11   9       49.44       84.39     17.70 o 
  -7 -11   9      281.50      313.70     16.75 o 
  -6 -11   9      137.21      137.72      8.50 o 
  -5 -11   9       44.58       69.33      6.02 o 
  -4 -11   9     1770.14     1811.26     30.38 o 
  -3 -11   9     1269.26     1270.29     26.43 o 
  -2 -11   9       67.02       63.99      5.56 o 
  -1 -11   9      636.90      633.60     15.19 o 
   0 -11   9      987.37     1004.23     19.87 o 
   1 -11   9     3080.73     3066.34     47.82 o 
   2 -11   9      104.63      100.55      5.79 o 
   3 -11   9     3000.35     2943.37     44.35 o 
   4 -11   9       26.10       21.36      4.76 o 
   5 -11   9      991.27      998.43     23.39 o 
   6 -11   9        2.46       -3.27      2.76 o 
   7 -11   9      801.36      829.67     18.44 o 
   8 -11   9       15.37        9.69      6.63 o 
   9 -11   9      661.52      685.04     17.73 o 
  10 -11   9        5.08       -0.89      3.21 o 
  -8 -10   9     1266.00     1240.45     38.38 o 
  -7 -10   9       69.63       88.67      9.00 o 
  -6 -10   9      764.01      754.89     20.31 o 
  -5 -10   9     1065.77     1025.94     20.68 o 
  -4 -10   9     2019.40     2060.28     33.39 o 
  -3 -10   9      301.88      323.82      8.66 o 
  -2 -10   9     2573.41     2605.10     36.92 o 
  -1 -10   9       10.01       12.08      3.42 o 
   0 -10   9     1481.78     1449.93     25.79 o 
   1 -10   9       33.76       33.64      4.68 o 
   2 -10   9      571.59      588.92     11.45 o 
   3 -10   9       85.36       85.68      4.31 o 
   4 -10   9     3684.15     3675.02     60.95 o 
   5 -10   9       35.25       40.82      4.78 o 
   6 -10   9      895.08      951.78     22.81 o 
   7 -10   9       31.37       37.37      3.90 o 
   8 -10   9      442.21      440.43     11.67 o 
   9 -10   9      714.16      725.38     15.90 o 
  10 -10   9     1615.33     1620.45     29.30 o 
  -9  -9   9      927.41     1017.88     56.33 o 
  -8  -9   9      235.98      194.93     23.78 o 
  -7  -9   9     2398.91     2323.86     44.10 o 
  -6  -9   9       11.57        3.54      4.79 o 
  -5  -9   9      847.05      838.86     17.77 o 
  -4  -9   9      198.90      195.32      8.16 o 
  -3  -9   9     1659.38     1658.49     23.50 o 
  -2  -9   9     4865.59     4737.52     65.09 o 
  -1  -9   9     2404.87     2472.11     37.21 o 
   0  -9   9       80.32       97.06      7.46 o 
   1  -9   9     3898.72     3918.70     66.30 o 
   2  -9   9       44.18       44.61      4.61 o 
   3  -9   9     2609.60     2670.24     40.56 o 
   4  -9   9      801.14      834.81     14.82 o 
   5  -9   9      939.08      936.06     22.49 o 
   6  -9   9      341.14      327.06     11.60 o 
   7  -9   9     1362.31     1387.09     22.70 o 
   8  -9   9      503.00      510.00     11.96 o 
   9  -9   9       39.71       37.49      4.47 o 
  10  -9   9      966.04      974.12     21.73 o 
 -10  -8   9     1498.81     1414.73     54.14 o 
  -9  -8   9        9.63       25.76     11.40 o 
  -8  -8   9     1044.49     1040.31     41.18 o 
  -7  -8   9      545.68      551.23     17.04 o 
  -6  -8   9     1502.77     1470.38     30.08 o 
  -5  -8   9      386.71      354.84     12.36 o 
  -4  -8   9     1455.85     1423.64     24.54 o 
  -3  -8   9      148.89      133.79      9.23 o 
  -2  -8   9       88.22       87.35      5.22 o 
  -1  -8   9     1199.65     1151.82     18.16 o 
   0  -8   9     3253.53     3353.24     47.60 o 
   1  -8   9       31.72       28.45      3.05 o 
   2  -8   9     1816.73     1874.89     27.61 o 
   3  -8   9     1222.03     1204.19     20.35 o 
   4  -8   9      884.90      839.11     14.16 o 
   5  -8   9      995.83      991.42     15.36 o 
   6  -8   9      838.74      787.14     12.01 o 
   7  -8   9     2398.38     2347.26     29.45 o 
   8  -8   9        1.74       -3.20      2.13 o 
   9  -8   9       61.36       65.11      4.13 o 
  10  -8   9      255.88      278.40      8.99 o 
  11  -8   9      498.28      529.00     11.26 o 
 -10  -7   9        0.82        1.69     10.59 o 
  -9  -7   9      975.94     1030.94     89.42 o 
  -8  -7   9      547.83      571.86     28.81 o 
  -7  -7   9      996.30     1082.65     29.44 o 
  -6  -7   9      395.64      392.54     13.34 o 
  -5  -7   9     1193.31     1188.74     24.74 o 
  -4  -7   9       39.23       31.67      4.14 o 
  -3  -7   9     3684.45     3602.43     44.69 o 
  -2  -7   9       72.31       78.82      3.94 o 
  -1  -7   9      531.70      487.24      9.89 o 
   0  -7   9     2243.38     2260.54     30.49 o 
   1  -7   9       67.37       66.31      3.63 o 
   2  -7   9     4445.98     4593.55     61.48 o 
   3  -7   9      473.32      478.02      9.67 o 
   4  -7   9     1355.33     1281.18     20.09 o 
   5  -7   9      911.95      904.36     13.38 o 
   6  -7   9      345.48      342.93      7.35 o 
   7  -7   9      630.93      625.95     10.94 o 
   8  -7   9      676.61      702.92     12.32 o 
   9  -7   9      200.01      193.33      8.37 o 
  10  -7   9     1223.37     1236.87     19.39 o 
  11  -7   9        4.10        8.68      3.42 o 
 -11  -6   9      495.70      576.69     31.90 o 
 -10  -6   9      811.19      822.46     37.12 o 
  -9  -6   9      515.41      474.45     26.87 o 
  -8  -6   9      463.91      470.96     25.52 o 
  -7  -6   9      124.73      135.17      8.94 o 
  -6  -6   9     4077.24     3974.94     65.50 o 
  -5  -6   9     2284.98     2328.34     40.96 o 
  -4  -6   9     1576.42     1575.57     22.56 o 
  -3  -6   9     4893.87     4985.84     59.78 o 
  -2  -6   9      454.97      413.77      8.26 o 
  -1  -6   9     3801.98     3753.30     46.49 o 
   0  -6   9      499.67      474.40      9.11 o 
   1  -6   9      530.47      483.00     10.06 o 
   2  -6   9     1033.19     1067.30     16.12 o 
   3  -6   9     1411.98     1357.00     20.98 o 
   4  -6   9      675.43      691.44     11.93 o 
   5  -6   9     1862.49     1845.72     23.82 o 
   6  -6   9      135.48      144.43      5.25 o 
   7  -6   9     2095.87     2051.62     26.90 o 
   8  -6   9        7.88        9.55      2.86 o 
   9  -6   9      521.39      560.80     11.48 o 
  10  -6   9      335.09      358.01      9.67 o 
  11  -6   9      276.28      257.91      8.90 o 
 -11  -5   9      152.22      179.82     19.84 o 
 -10  -5   9      785.06      758.74     34.42 o 
  -9  -5   9      133.09      141.23     16.04 o 
  -8  -5   9     1973.62     1958.46     61.50 o 
  -7  -5   9     1110.87     1167.22     28.27 o 
  -6  -5   9     2087.60     1979.54     40.97 o 
  -5  -5   9      294.48      305.69     15.47 o 
  -4  -5   9     1779.36     1765.20     24.44 o 
  -3  -5   9      149.29      155.04      6.15 o 
  -2  -5   9     1306.55     1273.38     17.98 o 
  -1  -5   9      410.73      493.17      8.14 o 
   0  -5   9     2772.97     2726.66     33.36 o 
   1  -5   9      340.08      307.00      6.09 o 
   2  -5   9     4437.42     4584.35     53.32 o 
   3  -5   9        0.96        2.52      1.78 o 
   4  -5   9     3932.25     3810.43     41.87 o 
   5  -5   9     1418.66     1433.58     18.13 o 
   6  -5   9     1928.38     1927.56     23.53 o 
   7  -5   9        1.27        1.21      2.18 o 
   8  -5   9      830.23      842.69     13.19 o 
   9  -5   9      347.02      362.53      8.42 o 
  10  -5   9      406.56      410.04     10.85 o 
  11  -5   9      277.11      270.85      7.40 o 
 -12  -4   9      195.91      206.25     23.79 o 
 -11  -4   9      744.76      668.79     48.40 o 
 -10  -4   9      589.87      556.54     29.00 o 
  -9  -4   9     2457.39     2242.48    111.87 o 
  -8  -4   9      431.29      414.51     22.62 o 
  -7  -4   9     2492.90     2466.15     49.41 o 
  -6  -4   9       47.41       27.28      4.68 o 
  -5  -4   9     4106.91     4021.88     72.23 o 
  -4  -4   9        0.15        2.25      2.46 o 
  -3  -4   9     7246.80     7417.89     92.49 o 
  -2  -4   9      909.65      980.44     13.54 o 
  -1  -4   9     4529.42     4613.31     45.83 o 
   0  -4   9        4.42       21.36      2.45 o 
   1  -4   9     4058.84     4017.91     44.64 o 
   2  -4   9     1982.93     2088.10     26.22 o 
   3  -4   9     2711.94     2681.47     32.94 o 
   4  -4   9     1268.27     1250.64     15.51 o 
   5  -4   9      395.89      387.98      7.54 o 
   6  -4   9      618.00      608.40     10.31 o 
   7  -4   9     1436.98     1405.34     18.97 o 
   8  -4   9      470.18      454.76      9.39 o 
   9  -4   9     1178.18     1174.56     17.66 o 
  10  -4   9      661.50      643.69     12.47 o 
  11  -4   9      353.95      360.54     10.47 o 
 -12  -3   9      933.24      978.92     41.33 o 
 -11  -3   9       30.00       20.51     10.44 o 
 -10  -3   9     1361.18     1234.62    100.09 o 
  -9  -3   9     1900.20     1714.38     55.50 o 
  -8  -3   9     1293.05     1169.93     85.05 o 
  -7  -3   9      484.14      496.84     19.50 o 
  -6  -3   9     2644.53     2564.11     40.13 o 
  -5  -3   9      616.96      638.66     13.98 o 
  -4  -3   9     3578.43     3529.20     64.01 o 
  -3  -3   9      949.04     1006.52     14.31 o 
  -2  -3   9     2251.52     2208.29     24.88 o 
  -1  -3   9     5919.68     6447.35     66.12 o 
   0  -3   9     5582.16     5556.04     60.35 o 
   1  -3   9     4188.57     4183.88     46.42 o 
   2  -3   9      985.33     1030.94     14.77 o 
   3  -3   9     1655.68     1704.88     18.90 o 
   4  -3   9     3167.00     3097.14     32.04 o 
   5  -3   9     1892.79     1851.81     21.91 o 
   6  -3   9     1699.46     1681.63     21.64 o 
   7  -3   9     1686.31     1686.60     22.19 o 
   8  -3   9     1207.95     1157.61     17.28 o 
   9  -3   9      362.89      407.92      9.72 o 
  10  -3   9      326.22      315.37     11.41 o 
  11  -3   9      792.01      811.15     21.05 o 
 -12  -2   9      610.92      584.20     30.52 o 
 -11  -2   9      997.22     1127.93     35.23 o 
 -10  -2   9        1.69        1.06      5.78 o 
  -9  -2   9     1100.13     1109.29     37.10 o 
  -8  -2   9      657.79      720.79     20.48 o 
  -7  -2   9      416.02      390.41     14.52 o 
  -6  -2   9      840.71      787.65     23.07 o 
  -5  -2   9      482.32      462.58     11.30 o 
  -4  -2   9      819.18      754.90     12.50 o 
  -3  -2   9     3330.54     3329.37     40.03 o 
  -2  -2   9     1554.22     1580.26     20.85 o 
  -1  -2   9      418.27      435.46      7.19 o 
   0  -2   9     2067.31     2084.10     26.40 o 
   1  -2   9      794.20      832.86     13.55 o 
   2  -2   9     1422.65     1361.87     19.96 o 
   3  -2   9      531.69      590.93      9.62 o 
   4  -2   9     2412.32     2450.39     26.35 o 
   5  -2   9     1390.62     1390.07     16.77 o 
   6  -2   9     1716.20     1706.63     21.19 o 
   7  -2   9       17.73       22.84      3.13 o 
   8  -2   9     2036.30     1993.82     26.29 o 
   9  -2   9        4.70       11.17      4.49 o 
  10  -2   9      574.79      577.21     20.28 o 
 -13  -1   9       60.36       79.33     21.28 o 
 -12  -1   9      570.35      563.19     23.05 o 
 -11  -1   9     1094.68     1122.57     35.60 o 
 -10  -1   9     1236.14     1238.93     30.67 o 
  -9  -1   9      732.02      760.87     21.66 o 
  -8  -1   9     1880.98     1847.60     53.99 o 
  -7  -1   9     2004.89     2169.97     43.52 o 
  -6  -1   9     1001.06     1025.14     23.04 o 
  -5  -1   9     1572.97     1640.83     21.47 o 
  -4  -1   9      442.53      441.89      6.84 o 
  -3  -1   9     3240.17     3355.64     38.04 o 
  -2  -1   9        1.01        1.51      1.71 o 
  -1  -1   9     1906.19     1811.85     22.07 o 
   0  -1   9     1216.97     1274.41     19.29 o 
   1  -1   9     3451.84     3440.16     47.99 o 
   2  -1   9      129.09      149.31      6.00 o 
   3  -1   9     5913.37     6014.67     64.86 o 
   4  -1   9     1728.30     1833.18     20.81 o 
   5  -1   9     2369.77     2383.56     26.41 o 
   6  -1   9       22.87       20.97      2.78 o 
   7  -1   9      631.64      612.24     11.78 o 
   8  -1   9      973.97      944.73     20.26 o 
   9  -1   9      737.98      773.17     23.23 o 
  10  -1   9      108.18       97.26      9.99 o 
 -13   0   9      632.99      641.96     22.84 o 
 -12   0   9      804.28      800.49     24.63 o 
 -11   0   9       14.40        8.29      5.93 o 
 -10   0   9      165.51      192.19     16.81 o 
  -9   0   9      375.44      384.61     14.68 o 
  -8   0   9     5137.72     5166.47     92.55 o 
  -7   0   9       75.11       90.85      6.62 o 
  -6   0   9     5226.68     5177.45     67.39 o 
  -5   0   9      129.00      132.64      3.86 o 
  -4   0   9     1041.42     1016.02     15.45 o 
  -3   0   9      205.33      225.52      5.15 o 
  -2   0   9     4293.30     4219.15     47.14 o 
  -1   0   9      260.21      315.35      6.84 o 
   0   0   9     2872.59     2994.79     49.27 o 
   1   0   9      164.24      210.06      8.37 o 
   2   0   9      480.35      418.07      9.14 o 
   3   0   9      420.76      463.28     11.02 o 
   4   0   9     1040.03      988.47     15.46 o 
   5   0   9     1478.01     1479.57     18.30 o 
   6   0   9     2697.70     2672.53     33.41 o 
   7   0   9      409.01      451.97     12.93 o 
   8   0   9     1396.14     1395.32     29.44 o 
   9   0   9      812.36      804.30     21.54 o 
  10   0   9      398.99      445.23     17.01 o 
 -13   1   9      447.70      448.83     18.68 o 
 -12   1   9        3.81       -3.19      6.16 o 
 -11   1   9      841.23      882.63     24.65 o 
 -10   1   9       23.34       11.97      5.58 o 
  -9   1   9      280.91      264.85     12.76 o 
  -8   1   9      324.79      341.95     11.62 o 
  -7   1   9     1405.76     1425.07     24.67 o 
  -6   1   9     1319.93     1286.53     19.32 o 
  -5   1   9     4017.65     4017.84     55.09 o 
  -4   1   9       85.14       62.72      3.03 o 
  -3   1   9     2933.26     2842.24     30.08 o 
  -2   1   9      700.31      696.06     11.69 o 
  -1   1   9     2327.70     2309.51     28.96 o 
   0   1   9     1491.04     1627.60     27.77 o 
   1   1   9     8897.26     9099.70    120.47 o 
   2   1   9        6.39       16.50      3.41 o 
   3   1   9     2470.74     2535.05     34.47 o 
   4   1   9      232.23      250.32      7.03 o 
   5   1   9      936.32      931.71     18.06 o 
   6   1   9       23.80       31.96      4.95 o 
   7   1   9     2311.59     2271.35     38.35 o 
   8   1   9      653.92      680.26     17.24 o 
   9   1   9        1.89       -3.77      5.79 o 
  10   1   9      553.95      569.09     19.31 o 
 -13   2   9       15.23       17.78      6.90 o 
 -12   2   9     1185.98     1151.09     29.85 o 
 -11   2   9      161.08      167.22     16.26 o 
 -10   2   9     2655.42     2651.37     46.35 o 
  -9   2   9       53.04       53.80      5.91 o 
  -8   2   9     1945.05     1961.64     35.12 o 
  -7   2   9      237.13      267.93      8.83 o 
  -6   2   9     6407.58     6496.33     77.02 o 
  -5   2   9     1088.30     1129.21     20.55 o 
  -4   2   9      603.09      591.66     10.52 o 
  -3   2   9      159.58      164.07      4.74 o 
  -2   2   9     4738.19     4738.54     45.59 o 
  -1   2   9     2187.01     2234.64     26.62 o 
   0   2   9      315.37      237.19      7.32 o 
   1   2   9     2949.41     2977.14     39.89 o 
   2   2   9     3445.53     3517.04     50.48 o 
   3   2   9     3258.49     3354.69     48.35 o 
   4   2   9      756.27      754.98     27.52 o 
   5   2   9     1798.90     1839.47     34.36 o 
   6   2   9       96.64       89.37      7.35 o 
   7   2   9     1004.42     1025.38     22.08 o 
   8   2   9      396.78      413.99     13.63 o 
   9   2   9      932.71      968.81     22.39 o 
 -13   3   9      851.60      872.52     30.30 o 
 -12   3   9       98.98       59.48      8.02 o 
 -11   3   9      309.12      335.42     12.62 o 
 -10   3   9     2152.70     2098.16     67.63 o 
  -9   3   9     1318.24     1288.35     25.87 o 
  -8   3   9      871.24      877.11     17.55 o 
  -7   3   9     3705.40     3751.23     47.01 o 
  -6   3   9     3479.50     3517.31     44.01 o 
  -5   3   9      528.49      549.29     12.00 o 
  -4   3   9      246.17      226.27      6.25 o 
  -3   3   9     5098.77     5484.43     75.29 o 
  -2   3   9     2939.65     2867.26     32.82 o 
  -1   3   9       90.61       82.28      3.64 o 
   0   3   9     4664.21     4771.68     60.45 o 
   1   3   9       17.19       14.38      3.29 o 
   2   3   9     1943.23     1995.08     58.79 o 
   3   3   9       79.82       81.60      8.51 o 
   4   3   9     3076.58     3114.99     68.18 o 
   5   3   9      235.12      257.23     12.40 o 
   6   3   9      994.45     1015.42     23.36 o 
   7   3   9        0.81       -0.64      4.44 o 
   8   3   9     1438.92     1445.70     28.73 o 
   9   3   9        0.54       -6.82      5.15 o 
 -13   4   9      504.87      568.29     30.15 o 
 -12   4   9      720.69      743.02     17.59 o 
 -11   4   9     1071.46     1023.95     22.96 o 
 -10   4   9       44.31       22.31      4.92 o 
  -9   4   9      182.67      195.05      9.25 o 
  -8   4   9      188.13      161.14      8.11 o 
  -7   4   9      821.64      855.34     15.56 o 
  -6   4   9     1062.04     1126.87     17.28 o 
  -5   4   9     4902.53     4758.69     57.42 o 
  -4   4   9       51.62       49.92      3.15 o 
  -3   4   9     5038.04     4960.75     52.19 o 
  -2   4   9       16.53       25.97      2.71 o 
  -1   4   9     1992.71     1954.88     28.74 o 
   0   4   9      141.84      159.34     16.97 o 
   1   4   9     2805.48     2855.28     61.75 o 
   2   4   9       19.18       18.47      5.55 o 
   3   4   9      360.28      337.37     14.93 o 
   4   4   9       87.31      102.25     10.06 o 
   5   4   9     1423.88     1345.15     31.84 o 
   6   4   9       58.23       46.31      7.64 o 
   7   4   9     1236.34     1236.46     28.10 o 
   8   4   9      314.71      370.11     14.71 o 
   9   4   9      972.44     1012.90     24.19 o 
 -13   5   9      261.90      239.52     12.47 o 
 -12   5   9      698.99      745.93     19.91 o 
 -11   5   9        1.21        2.80      4.02 o 
 -10   5   9     1103.25     1065.21     20.74 o 
  -9   5   9      231.39      235.24      8.26 o 
  -8   5   9     5174.06     5081.55     58.17 o 
  -7   5   9        3.03        0.80      2.20 o 
  -6   5   9     2324.03     2319.86     30.44 o 
  -5   5   9      938.13      922.62     13.72 o 
  -4   5   9     1863.74     1863.33     24.85 o 
  -3   5   9      425.45      453.15      8.66 o 
  -2   5   9     1249.88     1101.45     26.27 o 
  -1   5   9       74.55       76.40      5.26 o 
   0   5   9     3010.47     2807.65     60.93 o 
   1   5   9     1272.08     1223.47     31.75 o 
   2   5   9     1593.16     1665.66     40.80 o 
   3   5   9     1662.93     1700.03     42.29 o 
   4   5   9     5841.85     5646.17    165.37 o 
   5   5   9      524.45      562.59     26.76 o 
   6   5   9      490.87      501.71     18.57 o 
   7   5   9      395.21      394.12     17.47 o 
   8   5   9      596.50      598.80     19.47 o 
 -13   6   9      604.66      624.28     20.23 o 
 -12   6   9       20.03       27.49      5.79 o 
 -11   6   9      573.27      593.20     16.53 o 
 -10   6   9       16.16       21.54      3.94 o 
  -9   6   9     1013.41     1046.34     18.38 o 
  -8   6   9     1316.08     1290.87     18.53 o 
  -7   6   9     1975.90     1879.05     24.32 o 
  -6   6   9      554.40      576.10     10.23 o 
  -5   6   9     2082.85     2096.98     26.19 o 
  -4   6   9      434.48      443.89      8.37 o 
  -3   6   9     1048.28     1079.03     16.73 o 
  -2   6   9      335.81      307.28     10.02 o 
  -1   6   9     2416.60     2469.98     59.53 o 
   0   6   9      698.85      756.47     22.94 o 
   1   6   9     3605.17     3513.54    110.48 o 
   2   6   9      881.13      935.82     34.00 o 
   3   6   9      614.24      584.58     25.90 o 
   4   6   9     1735.15     1703.84     78.22 o 
   5   6   9      631.38      572.92     88.32 o 
   6   6   9      377.52      375.82     23.76 o 
   7   6   9      200.54      212.11     23.79 o 
   8   6   9     1275.09     1232.43     33.54 o 
 -13   7   9       49.82       50.01      7.66 o 
 -12   7   9     1143.84     1175.01     28.23 o 
 -11   7   9      349.11      313.40     14.51 o 
 -10   7   9      885.09      863.79     18.95 o 
  -9   7   9       36.54       34.05      4.47 o 
  -8   7   9      201.84      237.29      8.04 o 
  -7   7   9     2917.07     2922.17     35.25 o 
  -6   7   9     4038.70     4041.58     49.67 o 
  -5   7   9      316.26      287.97      8.20 o 
  -4   7   9     1416.22     1488.38     19.86 o 
  -3   7   9     1372.08     1431.26     24.63 o 
  -2   7   9     3504.17     3565.45     73.14 o 
  -1   7   9     1567.23     1557.61     38.19 o 
   0   7   9     1650.15     1694.63     59.83 o 
   1   7   9     1167.81     1247.11     33.56 o 
   2   7   9      460.50      435.84     32.26 o 
   3   7   9     2217.58     2184.83     94.09 o 
   4   7   9        3.74       -1.09     12.03 o 
   5   7   9      319.73      323.39     23.00 o 
   6   7   9      967.56      939.89     39.62 o 
   7   7   9      652.07      615.76     26.59 o 
 -13   8   9     1226.98     1268.59     30.34 o 
 -12   8   9      183.39      165.35     10.70 o 
 -11   8   9      417.01      420.52     21.31 o 
 -10   8   9      167.93      163.82      8.39 o 
  -9   8   9     1716.28     1654.40     25.85 o 
  -8   8   9      310.70      301.12      8.66 o 
  -7   8   9      678.03      663.74     12.39 o 
  -6   8   9     1716.33     1807.34     25.19 o 
  -5   8   9      624.93      639.59     13.03 o 
  -4   8   9     1215.59     1273.63     22.70 o 
  -3   8   9     1762.90     1725.54     49.48 o 
  -2   8   9     5929.80     5863.94     89.12 o 
  -1   8   9      313.44      315.15     15.13 o 
   0   8   9      324.45      342.65     17.61 o 
   1   8   9       46.57       47.07      9.03 o 
   2   8   9     2400.63     2389.50    100.66 o 
   3   8   9       42.00       34.45     15.31 o 
   4   8   9     1001.11     1038.56     57.97 o 
   5   8   9       99.84      100.66     12.31 o 
   6   8   9     1830.18     1767.51     55.89 o 
 -13   9   9      707.56      722.32     21.15 o 
 -12   9   9      265.37      316.44     13.82 o 
 -11   9   9      745.39      752.98     20.79 o 
 -10   9   9       47.78       57.68      5.46 o 
  -9   9   9      529.81      539.84     15.46 o 
  -8   9   9      707.57      698.98     14.16 o 
  -7   9   9     3403.93     3127.50     40.01 o 
  -6   9   9        1.48       -1.74      2.87 o 
  -5   9   9     1939.28     1925.61     29.06 o 
  -4   9   9       41.87       37.08      4.99 o 
  -3   9   9       31.12       31.28      5.92 o 
  -2   9   9        8.76        9.30      4.67 o 
  -1   9   9       61.15       67.97      7.14 o 
   0   9   9       52.15       56.32      6.88 o 
   1   9   9     1727.38     1703.00     37.28 o 
   2   9   9       50.52       56.83     18.04 o 
   3   9   9     1521.76     1457.80     58.52 o 
   4   9   9      473.48      497.06     30.35 o 
   5   9   9     1247.53     1213.03     45.76 o 
   6   9   9      470.80      478.35     24.52 o 
 -12  10   9      626.92      580.16     18.29 o 
 -11  10   9      221.00      221.11     10.13 o 
 -10  10   9      264.12      231.11     10.27 o 
  -9  10   9       32.51       26.12      4.29 o 
  -8  10   9      673.36      721.47     14.75 o 
  -7  10   9        3.43       -1.55      3.22 o 
  -6  10   9     1525.12     1639.11     25.70 o 
  -5  10   9      399.81      390.57     12.20 o 
  -4  10   9     3006.00     3004.13     74.13 o 
  -3  10   9      260.83      272.53     14.62 o 
  -2  10   9     2616.39     2500.67     48.62 o 
  -1  10   9      101.20      131.20      9.56 o 
   0  10   9     3045.91     2923.19     56.78 o 
   1  10   9      310.46      313.80     26.28 o 
   2  10   9     1094.61     1044.84     66.45 o 
   3  10   9      503.83      520.69     36.37 o 
   4  10   9      686.24      723.23     33.83 o 
   5  10   9      813.83      930.22     41.89 o 
 -12  11   9       21.52       29.30      5.26 o 
 -11  11   9      409.71      372.65     11.46 o 
 -10  11   9      214.54      207.51      9.90 o 
  -9  11   9      724.68      748.36     17.74 o 
  -8  11   9        7.25       14.35      4.05 o 
  -7  11   9     1081.78     1071.28     20.73 o 
  -6  11   9      553.07      602.67     21.46 o 
  -5  11   9     1773.24     1796.75     43.02 o 
  -4  11   9     1454.80     1420.46     47.97 o 
  -3  11   9     3609.95     3464.63     75.28 o 
  -2  11   9      356.38      393.36     14.69 o 
  -1  11   9     1401.21     1442.71     36.24 o 
   0  11   9     1621.26     1623.82     36.55 o 
   1  11   9      416.94      411.48     16.61 o 
   2  11   9      523.59      544.13     37.73 o 
   3  11   9      608.39      630.04     48.94 o 
   4  11   9      391.07      454.77     41.01 o 
 -11  12   9      195.70      205.60      9.57 o 
 -10  12   9      584.21      627.20     19.20 o 
  -9  12   9      303.70      316.28     13.40 o 
  -8  12   9      258.74      264.76     11.01 o 
  -7  12   9      155.96      160.76     13.28 o 
  -6  12   9      730.99      697.60     23.88 o 
  -5  12   9      380.55      367.30     21.26 o 
  -4  12   9       24.27       29.15      6.96 o 
  -3  12   9      672.58      685.84     23.37 o 
  -2  12   9       21.85       20.87      5.91 o 
  -1  12   9      917.78      907.13     24.64 o 
   0  12   9      108.20       98.59      9.54 o 
   1  12   9      558.90      549.87     19.86 o 
   2  12   9       19.90       11.93      9.85 o 
   3  12   9      361.42      351.94     25.71 o 
 -11  13   9      421.94      425.14     15.88 o 
 -10  13   9      355.22      371.00     12.89 o 
  -9  13   9      113.68      112.38      7.96 o 
  -8  13   9      286.65      259.67     16.42 o 
  -7  13   9      177.86      235.15     25.15 o 
  -6  13   9      118.80       84.76     11.97 o 
  -5  13   9      624.56      666.13     29.39 o 
  -4  13   9      423.50      396.60     23.39 o 
  -3  13   9        5.22       10.23      6.44 o 
  -2  13   9      743.30      758.81     26.04 o 
  -1  13   9       29.72       28.05      6.83 o 
   0  13   9      284.10      295.80     16.57 o 
   1  13   9        7.65       14.34      8.92 o 
   2  13   9     1312.37     1382.61     49.88 o 
 -10  14   9      212.62      225.87     12.24 o 
  -9  14   9      310.33      287.51     13.75 o 
  -8  14   9        5.71        0.47      6.14 o 
  -7  14   9      687.66      748.44     48.12 o 
  -6  14   9       31.78       31.87     10.03 o 
  -5  14   9     1603.09     1613.48    111.03 o 
  -4  14   9      129.37      136.15     15.66 o 
  -3  14   9      988.88     1011.87     59.06 o 
  -2  14   9       12.60       21.58      9.73 o 
  -1  14   9     2051.89     2196.38     55.34 o 
   0  14   9       48.06       45.57      8.40 o 
  -8  15   9     1200.35     1262.18     44.28 o 
  -7  15   9       44.15       19.25     12.30 o 
  -6  15   9      622.06      613.82     29.56 o 
  -5  15   9       79.65       56.89     11.99 o 
  -4  15   9      314.27      275.94     32.26 o 
  -3  15   9       91.66       52.22     12.56 o 
  -2  15   9      304.86      280.25     22.34 o 
  -1 -16  10      386.61      368.65     15.63 o 
   0 -16  10      395.94      418.25     21.33 o 
   1 -16  10      678.64      707.71     18.68 o 
   2 -16  10      502.49      548.03     14.62 o 
   3 -16  10      469.00      445.92     19.62 o 
   4 -16  10      682.58      656.32     23.79 o 
   5 -16  10      196.28      203.48     12.85 o 
  -3 -15  10       88.03      129.07     16.18 o 
  -2 -15  10      781.09      816.35     34.00 o 
  -1 -15  10      436.78      445.76     15.85 o 
   0 -15  10      504.24      525.98     17.73 o 
   1 -15  10      405.72      404.85     13.32 o 
   2 -15  10      691.66      740.26     17.52 o 
   3 -15  10      188.62      165.89     12.14 o 
   4 -15  10      727.75      749.50     24.28 o 
   5 -15  10      123.66      112.24      7.99 o 
   6 -15  10     1079.86     1053.86     42.66 o 
  -4 -14  10      620.09      690.52     26.85 o 
  -3 -14  10      885.29      951.60     39.92 o 
  -2 -14  10      135.70      137.59     14.85 o 
  -1 -14  10      871.32      860.09     25.89 o 
   0 -14  10      298.74      286.78     11.79 o 
   1 -14  10      413.72      400.42     12.79 o 
   2 -14  10       88.46       92.44      6.22 o 
   3 -14  10     1417.62     1395.03     25.87 o 
   4 -14  10       71.88       81.09      7.86 o 
   5 -14  10     1054.56     1108.13     30.21 o 
   6 -14  10       37.01       19.69      7.11 o 
   7 -14  10     1657.85     1627.43     46.52 o 
   8 -14  10      195.23      173.31     12.44 o 
  -5 -13  10       14.62        0.90      4.25 o 
  -4 -13  10     2688.69     2825.32     57.17 o 
  -3 -13  10       76.17       64.79      9.24 o 
  -2 -13  10     1053.83     1144.16     31.42 o 
  -1 -13  10      234.20      220.07     10.26 o 
   0 -13  10      737.38      774.61     17.61 o 
   1 -13  10      167.14      159.73      8.41 o 
   2 -13  10     1276.91     1288.76     25.48 o 
   3 -13  10       16.40       19.83      3.24 o 
   4 -13  10      584.74      599.06     20.06 o 
   5 -13  10       54.91       51.02      5.91 o 
   6 -13  10      706.73      689.03     24.42 o 
   7 -13  10      105.21      122.35     10.48 o 
   8 -13  10      502.12      571.38     22.43 o 
  -7 -12  10     1577.04     1534.88     29.97 o 
  -6 -12  10      168.63      161.98      9.30 o 
  -5 -12  10      334.94      304.83     13.74 o 
  -4 -12  10      138.36      149.33      9.68 o 
  -3 -12  10      700.19      678.68     27.00 o 
  -2 -12  10      155.43      180.77      9.42 o 
  -1 -12  10     1700.01     1751.23     31.83 o 
   0 -12  10      555.38      532.42     13.61 o 
   1 -12  10     1094.96     1046.03     20.43 o 
   2 -12  10      139.97      138.99      6.99 o 
   3 -12  10     2149.58     2117.66     36.95 o 
   4 -12  10      679.86      659.86     21.05 o 
   5 -12  10      864.71      836.16     27.58 o 
   6 -12  10      420.59      428.69     13.11 o 
   7 -12  10      326.43      337.38     16.31 o 
   8 -12  10      447.50      447.46     19.61 o 
   9 -12  10      589.79      649.22     22.61 o 
  -7 -11  10        9.00       18.78      5.79 o 
  -6 -11  10      374.78      388.08     15.58 o 
  -5 -11  10      116.21      120.85      7.55 o 
  -4 -11  10      635.26      685.66     15.29 o 
  -3 -11  10        6.79       10.99      5.39 o 
  -2 -11  10     3717.34     3735.61     55.24 o 
  -1 -11  10     1371.72     1400.00     34.99 o 
   0 -11  10       77.26       79.53      5.71 o 
   1 -11  10     1052.87     1018.17     21.04 o 
   2 -11  10      655.91      648.92     13.90 o 
   3 -11  10     1330.35     1288.54     24.11 o 
   4 -11  10      272.78      314.14     14.63 o 
   5 -11  10      661.84      678.74     23.09 o 
   6 -11  10      265.36      257.16     10.99 o 
   7 -11  10     1206.43     1196.32     27.95 o 
   8 -11  10      203.75      210.29      9.05 o 
   9 -11  10     1269.42     1271.73     23.69 o 
  -8 -10  10       55.76       40.89     21.81 o 
  -7 -10  10     1252.83     1269.88     36.54 o 
  -6 -10  10     1295.46     1243.28     24.50 o 
  -5 -10  10      594.83      567.18     16.63 o 
  -4 -10  10     1276.35     1242.30     22.68 o 
  -3 -10  10      910.05      898.39     20.26 o 
  -2 -10  10     1077.93     1126.40     23.53 o 
  -1 -10  10      628.95      575.00     16.76 o 
   0 -10  10     1163.73     1152.07     21.93 o 
   1 -10  10      366.34      377.94     10.43 o 
   2 -10  10     2833.75     2840.83     44.26 o 
   3 -10  10      380.74      391.96      9.41 o 
   4 -10  10      296.45      285.03      7.42 o 
   5 -10  10       81.31       80.00      6.35 o 
   6 -10  10      819.53      850.08     21.78 o 
   7 -10  10       94.50       88.57      6.72 o 
   8 -10  10      361.22      384.05     12.65 o 
   9 -10  10       11.41       12.73      4.06 o 
  10 -10  10      170.71      169.43      8.50 o 
  -9  -9  10      373.17      397.10     22.40 o 
  -8  -9  10      713.99      736.95     27.98 o 
  -7  -9  10     1413.64     1444.15     31.31 o 
  -6  -9  10      213.53      222.49     10.12 o 
  -5  -9  10      973.95     1017.26     20.33 o 
  -4  -9  10      438.17      430.29     12.22 o 
  -3  -9  10     1918.34     1932.55     26.73 o 
  -2  -9  10      437.24      437.55     10.38 o 
  -1  -9  10      898.89      938.92     17.62 o 
   0  -9  10      959.69      946.44     18.78 o 
   1  -9  10       46.23       38.63      4.06 o 
   2  -9  10       31.62       36.70      3.60 o 
   3  -9  10     1318.10     1273.21     21.76 o 
   4  -9  10       46.99       42.93      4.73 o 
   5  -9  10     1854.48     1833.09     27.20 o 
   6  -9  10      142.02      124.20      5.72 o 
   7  -9  10      753.31      736.33     14.87 o 
   8  -9  10       77.25       99.65      6.03 o 
   9  -9  10     1018.22     1068.37     20.38 o 
  10  -9  10       62.78       86.79     10.39 o 
 -10  -8  10      850.59      842.22     31.98 o 
  -9  -8  10      101.44      103.78     12.47 o 
  -8  -8  10     2208.77     2093.32     54.04 o 
  -7  -8  10      121.27      128.52     10.61 o 
  -6  -8  10      996.79     1045.81     24.08 o 
  -5  -8  10       54.40       35.39      4.80 o 
  -4  -8  10     1492.13     1469.14     25.33 o 
  -3  -8  10      241.60      237.18      7.08 o 
  -2  -8  10      379.04      367.31      7.95 o 
  -1  -8  10      826.99      838.96     14.67 o 
   0  -8  10     5530.54     5463.21     74.96 o 
   1  -8  10      636.78      611.13     13.43 o 
   2  -8  10     6759.26     6643.30     96.06 o 
   3  -8  10      229.43      249.29      7.06 o 
   4  -8  10     2240.38     2073.87     30.50 o 
   5  -8  10     1075.00     1102.10     18.29 o 
   6  -8  10     1428.81     1427.27     19.55 o 
   7  -8  10      271.81      273.35      6.92 o 
   8  -8  10      445.00      446.88      9.31 o 
   9  -8  10       56.93       59.15      4.15 o 
  10  -8  10      195.73      225.07      7.41 o 
 -10  -7  10        4.83        5.90     24.61 o 
  -9  -7  10     1059.09     1055.10     34.29 o 
  -8  -7  10       30.14       16.66      8.20 o 
  -7  -7  10     1565.51     1562.95     32.16 o 
  -6  -7  10     1764.97     1668.94     32.94 o 
  -5  -7  10     3807.17     3802.04     56.15 o 
  -4  -7  10        6.29       11.91      3.79 o 
  -3  -7  10     5171.56     5018.98     66.85 o 
  -2  -7  10      206.66      208.85      6.10 o 
  -1  -7  10     3964.80     3806.00     50.16 o 
   0  -7  10     1910.07     1899.13     29.25 o 
   1  -7  10     1643.95     1663.84     25.45 o 
   2  -7  10     1619.29     1633.02     24.88 o 
   3  -7  10       91.78       80.24      4.47 o 
   4  -7  10     1427.47     1425.03     22.43 o 
   5  -7  10      149.85      140.18      5.44 o 
   6  -7  10     1736.38     1772.12     23.63 o 
   7  -7  10     1555.14     1526.40     21.37 o 
   8  -7  10      154.64      149.03      5.99 o 
   9  -7  10     1240.44     1202.22     18.75 o 
  10  -7  10      589.09      631.09     12.84 o 
 -11  -6  10       17.20       16.49     11.75 o 
 -10  -6  10      572.07      566.52     30.74 o 
  -9  -6  10      464.32      445.92     26.29 o 
  -8  -6  10      905.95      906.87     29.65 o 
  -7  -6  10      264.03      277.52     12.50 o 
  -6  -6  10      357.04      361.53     13.34 o 
  -5  -6  10     2400.62     2351.45     37.10 o 
  -4  -6  10     5205.35     5066.36     71.40 o 
  -3  -6  10     3057.55     3076.26     38.98 o 
  -2  -6  10     1421.17     1411.46     19.96 o 
  -1  -6  10     2908.84     3014.60     40.61 o 
   0  -6  10      170.35      130.51      5.92 o 
   1  -6  10      323.05      309.89      6.96 o 
   2  -6  10     4477.87     4628.78     66.99 o 
   3  -6  10      690.71      676.46     12.84 o 
   4  -6  10     1542.88     1561.07     22.04 o 
   5  -6  10      795.82      796.69     11.69 o 
   6  -6  10     1415.92     1383.61     18.00 o 
   7  -6  10     2261.53     2210.98     29.09 o 
   8  -6  10       23.56       27.30      4.47 o 
   9  -6  10     1025.37     1058.02     17.54 o 
  10  -6  10      163.95      158.17      7.23 o 
 -11  -5  10      246.54      234.63     22.23 o 
 -10  -5  10      227.32      193.32     19.14 o 
  -9  -5  10     1432.54     1381.43     49.31 o 
  -8  -5  10      214.67      239.20     15.96 o 
  -7  -5  10      888.06      838.96     20.44 o 
  -6  -5  10     2137.44     2218.13     40.20 o 
  -5  -5  10        6.94       11.73      3.65 o 
  -4  -5  10     2236.14     2282.03     32.67 o 
  -3  -5  10      409.37      411.96      8.79 o 
  -2  -5  10      444.61      408.68      8.34 o 
  -1  -5  10       84.77       78.57      3.22 o 
   0  -5  10     2596.23     2536.08     29.71 o 
   1  -5  10      240.93      268.81      6.20 o 
   2  -5  10     4162.16     4195.37     49.55 o 
   3  -5  10       32.90       25.05      2.88 o 
   4  -5  10     2477.44     2432.97     30.45 o 
   5  -5  10        0.82       -0.95      2.03 o 
   6  -5  10     5122.22     5021.87     55.21 o 
   7  -5  10      147.79      160.38      5.60 o 
   8  -5  10      588.28      595.66     10.89 o 
   9  -5  10       96.25      100.11      5.05 o 
  10  -5  10      487.98      472.84     10.29 o 
 -11  -4  10      765.01      731.72     34.80 o 
 -10  -4  10      433.74      425.30     25.87 o 
  -9  -4  10     1771.97     1758.54     57.82 o 
  -8  -4  10      892.21      916.28     29.14 o 
  -7  -4  10     1499.63     1498.00     31.22 o 
  -6  -4  10        1.30        9.35      5.68 o 
  -5  -4  10     2660.08     2735.38     59.05 o 
  -4  -4  10      415.33      452.32      9.55 o 
  -3  -4  10     1753.31     1707.78     23.51 o 
  -2  -4  10      175.24      186.97      5.21 o 
  -1  -4  10     2565.94     2490.49     26.33 o 
   0  -4  10      238.41      244.89      5.72 o 
   1  -4  10     1819.90     1820.38     23.93 o 
   2  -4  10       26.58       40.58      3.07 o 
   3  -4  10     2654.77     2456.09     30.98 o 
   4  -4  10     4422.08     4348.22     47.95 o 
   5  -4  10     1986.97     1993.21     24.53 o 
   6  -4  10     1319.27     1279.13     17.62 o 
   7  -4  10     1046.97     1039.29     15.53 o 
   8  -4  10       19.03       22.03      3.40 o 
   9  -4  10      922.66      896.35     15.04 o 
  10  -4  10      527.33      532.33     21.10 o 
 -12  -3  10      428.67      400.13     26.86 o 
 -11  -3  10       30.51       39.21     11.40 o 
 -10  -3  10      478.35      464.81     26.67 o 
  -9  -3  10       51.82       45.65     11.01 o 
  -8  -3  10       80.32       85.04     10.19 o 
  -7  -3  10        5.66       13.55      5.15 o 
  -6  -3  10     1955.23     1951.71     35.64 o 
  -5  -3  10      353.79      356.79     13.48 o 
  -4  -3  10     3098.44     2993.83     38.11 o 
  -3  -3  10      298.59      312.09      6.37 o 
  -2  -3  10     6503.94     6727.63     69.39 o 
  -1  -3  10       67.50       65.98      3.48 o 
   0  -3  10     6458.25     6537.38     75.44 o 
   1  -3  10     1969.56     2124.29     27.85 o 
   2  -3  10      983.58      941.10     14.24 o 
   3  -3  10       33.29       49.37      3.43 o 
   4  -3  10      160.06      159.03      4.98 o 
   5  -3  10      157.23      169.67      5.49 o 
   6  -3  10      459.85      439.77      9.72 o 
   7  -3  10     1051.44     1060.93     16.12 o 
   8  -3  10     2371.00     2330.59     29.73 o 
   9  -3  10     1106.39     1146.68     28.99 o 
  10  -3  10      350.25      357.24     14.69 o 
 -12  -2  10       13.02       12.83     10.50 o 
 -11  -2  10      854.90      838.11     36.51 o 
 -10  -2  10       28.05       20.14      9.81 o 
  -9  -2  10      872.20      897.82     35.38 o 
  -8  -2  10        9.21       14.25      5.56 o 
  -7  -2  10     2121.34     2099.60     46.98 o 
  -6  -2  10     1328.41     1369.86     24.47 o 
  -5  -2  10     3208.44     3142.35     43.01 o 
  -4  -2  10      334.55      300.15      5.96 o 
  -3  -2  10     1977.61     1804.10     23.85 o 
  -2  -2  10     1396.84     1419.06     19.53 o 
  -1  -2  10     1734.41     1629.65     19.45 o 
   0  -2  10     2604.53     2656.81     33.06 o 
   1  -2  10     1534.70     1552.16     22.50 o 
   2  -2  10      583.41      552.18     10.76 o 
   3  -2  10     1864.80     1973.75     24.40 o 
   4  -2  10      396.62      402.01      8.80 o 
   5  -2  10      480.27      461.00      9.92 o 
   6  -2  10     1164.67     1160.92     16.21 o 
   7  -2  10      655.81      643.28     11.96 o 
   8  -2  10      252.54      281.02     10.73 o 
   9  -2  10       17.89       19.33      5.60 o 
  10  -2  10      838.43      849.55     25.59 o 
 -12  -1  10     1014.59      970.90     32.82 o 
 -11  -1  10       78.26       94.59      9.83 o 
 -10  -1  10     3182.39     3139.63     63.02 o 
  -9  -1  10      402.39      399.59     15.57 o 
  -8  -1  10      638.75      658.68     22.01 o 
  -7  -1  10       79.76       80.08      6.67 o 
  -6  -1  10      819.80      797.71     17.68 o 
  -5  -1  10      712.97      737.60     16.27 o 
  -4  -1  10     2488.35     2444.85     26.51 o 
  -3  -1  10     1818.45     1788.65     20.23 o 
  -2  -1  10       49.45       45.04      2.75 o 
  -1  -1  10      615.33      569.15      9.92 o 
   0  -1  10     1091.87     1053.37     15.68 o 
   1  -1  10     1322.80     1264.01     20.88 o 
   2  -1  10      849.97      828.25     21.68 o 
   3  -1  10     5167.84     5199.79     61.23 o 
   4  -1  10      436.84      419.45      8.09 o 
   5  -1  10     2207.70     2225.34     25.26 o 
   6  -1  10      109.67      106.85      4.92 o 
   7  -1  10      546.96      534.91     24.05 o 
   8  -1  10      462.67      467.65     15.74 o 
   9  -1  10     1012.56     1073.24     28.80 o 
  10  -1  10      111.06      100.43     10.98 o 
 -13   0  10      623.68      619.20     23.52 o 
 -12   0  10      749.89      759.31     24.22 o 
 -11   0  10      862.73      892.00     25.66 o 
 -10   0  10      979.79      962.59     26.01 o 
  -9   0  10      989.29      994.15     25.69 o 
  -8   0  10     1421.99     1433.79     28.69 o 
  -7   0  10     1355.81     1404.53     27.71 o 
  -6   0  10     1194.91     1208.18     20.01 o 
  -5   0  10      514.74      542.96      9.95 o 
  -4   0  10     1307.44     1387.93     16.74 o 
  -3   0  10     1518.29     1638.92     18.31 o 
  -2   0  10      974.14      853.22     14.41 o 
  -1   0  10     2191.37     2364.98     28.28 o 
   0   0  10     7412.80     7524.53     97.52 o 
   1   0  10      299.94      299.34      7.79 o 
   2   0  10      769.25      805.24     16.59 o 
   3   0  10      592.38      586.95     10.15 o 
   4   0  10     3766.14     3667.04     45.23 o 
   5   0  10      221.37      198.82      7.33 o 
   6   0  10      694.20      699.74     16.24 o 
   7   0  10      500.93      510.83     14.18 o 
   8   0  10      441.29      443.16     15.83 o 
   9   0  10       41.86       37.09      7.31 o 
 -13   1  10      541.61      542.86     20.83 o 
 -12   1  10      407.60      454.63     18.32 o 
 -11   1  10     1271.25     1299.48     32.18 o 
 -10   1  10      119.87      124.62      9.79 o 
  -9   1  10     1134.00     1113.67     24.35 o 
  -8   1  10        5.12       10.45      4.38 o 
  -7   1  10     2282.93     2279.56     46.00 o 
  -6   1  10      517.68      512.94     12.45 o 
  -5   1  10     3421.32     3553.27     47.42 o 
  -4   1  10      159.99      175.93      6.13 o 
  -3   1  10     6031.17     6165.95     58.67 o 
  -2   1  10      151.23      167.53      5.10 o 
  -1   1  10     7379.10     7164.20     89.72 o 
   0   1  10      231.10      210.01      7.29 o 
   1   1  10     1419.95     1422.41     23.53 o 
   2   1  10       18.80       21.72      3.52 o 
   3   1  10     1479.21     1517.86     23.59 o 
   4   1  10     4752.79     4780.01     84.04 o 
   5   1  10     2197.09     2118.62     38.43 o 
   6   1  10      174.57      185.31      9.03 o 
   7   1  10      810.21      771.55     18.41 o 
   8   1  10        6.69       16.53      5.42 o 
   9   1  10      498.39      518.65     25.79 o 
 -13   2  10        0.17        8.94      6.86 o 
 -12   2  10      878.06      865.52     37.20 o 
 -11   2  10       41.71       54.84      7.71 o 
 -10   2  10     1383.13     1428.44     33.14 o 
  -9   2  10      150.82      133.98      8.57 o 
  -8   2  10     1794.65     1724.06     32.60 o 
  -7   2  10      554.16      542.63     13.13 o 
  -6   2  10     6071.93     5920.04    176.27 o 
  -5   2  10      391.78      399.97      9.02 o 
  -4   2  10     1479.48     1478.81     22.90 o 
  -3   2  10      586.69      662.13     12.19 o 
  -2   2  10      250.59      217.44      5.59 o 
  -1   2  10     3247.66     3414.40     37.34 o 
   0   2  10     3695.91     3681.25     57.96 o 
   1   2  10      227.94      239.09      8.14 o 
   2   2  10     2077.82     1957.93     67.18 o 
   3   2  10      644.32      662.58     21.35 o 
   4   2  10     2026.62     1969.24     57.49 o 
   5   2  10     1279.07     1251.97     26.24 o 
   6   2  10     1080.68     1073.76     24.34 o 
   7   2  10      899.38      888.31     20.36 o 
   8   2  10      339.42      329.49     13.45 o 
   9   2  10       96.53       95.29     10.02 o 
 -13   3  10      199.37      233.04     14.10 o 
 -12   3  10       58.22       33.93      7.25 o 
 -11   3  10     1463.87     1444.11     33.95 o 
 -10   3  10      208.26      223.03     19.04 o 
  -9   3  10      892.87      943.55     21.45 o 
  -8   3  10     1156.44     1148.67     21.62 o 
  -7   3  10     1633.86     1632.94     27.61 o 
  -6   3  10     4067.85     4099.32     61.89 o 
  -5   3  10     1336.41     1397.23     23.70 o 
  -4   3  10      185.79      203.24      6.24 o 
  -3   3  10     4913.78     5026.96     91.92 o 
  -2   3  10      601.04      592.61     14.15 o 
  -1   3  10     1184.26     1145.28     21.81 o 
   0   3  10     1985.86     2041.86     40.03 o 
   1   3  10     2249.94     2250.62     82.43 o 
   2   3  10     1383.39     1406.96     74.87 o 
   3   3  10     2519.68     2561.25     80.78 o 
   4   3  10      369.28      373.61     16.52 o 
   5   3  10      662.35      670.30     27.55 o 
   6   3  10     2460.25     2434.87     44.78 o 
   7   3  10      216.14      200.55     11.05 o 
   8   3  10      877.88      878.83     29.63 o 
 -13   4  10       54.98       52.30      8.82 o 
 -12   4  10      513.85      534.30     18.87 o 
 -11   4  10      549.38      485.80     28.49 o 
 -10   4  10     1917.60     1910.85     32.77 o 
  -9   4  10      434.75      425.04     12.05 o 
  -8   4  10      113.47      128.19      9.25 o 
  -7   4  10       16.65       14.10      5.40 o 
  -6   4  10     2194.44     2164.24     34.09 o 
  -5   4  10     2183.86     2268.70     35.17 o 
  -4   4  10     2136.52     2038.03     34.31 o 
  -3   4  10     6196.06     6135.11     64.34 o 
  -2   4  10     1026.35     1070.16     18.89 o 
  -1   4  10     1812.62     1797.40     35.23 o 
   0   4  10      542.66      594.97     29.78 o 
   1   4  10     1189.22     1174.68     35.80 o 
   2   4  10        2.95        1.58      5.26 o 
   3   4  10     3620.07     3744.53    103.82 o 
   4   4  10      146.27      148.50     11.94 o 
   5   4  10      685.90      675.09     20.88 o 
   6   4  10       54.32       76.12      9.66 o 
   7   4  10      974.95      966.57     22.44 o 
   8   4  10       13.41        2.39      5.63 o 
 -13   5  10      411.60      397.75     23.76 o 
 -12   5  10      137.33      154.64     10.05 o 
 -11   5  10      803.66      780.06     16.55 o 
 -10   5  10      342.08      376.91     10.80 o 
  -9   5  10      273.71      253.10      8.83 o 
  -8   5  10      341.69      329.76     10.10 o 
  -7   5  10      694.25      659.11     13.19 o 
  -6   5  10      808.46      731.42     13.80 o 
  -5   5  10       31.24       37.76      3.39 o 
  -4   5  10     1548.47     1503.53     22.58 o 
  -3   5  10      195.61      196.63      8.48 o 
  -2   5  10     4061.90     4215.50     97.48 o 
  -1   5  10       87.80       93.55      7.37 o 
   0   5  10     2204.72     2205.19     50.40 o 
   1   5  10      256.32      270.08     14.56 o 
   2   5  10      570.16      615.82     21.35 o 
   3   5  10       20.84       25.02      7.15 o 
   4   5  10     2792.48     2798.37     64.50 o 
   5   5  10      501.66      497.61     19.97 o 
   6   5  10      607.16      575.01     20.47 o 
   7   5  10      140.42      159.24     14.72 o 
   8   5  10      867.75      919.85     25.23 o 
 -13   6  10      678.35      683.41     19.83 o 
 -12   6  10      137.64      148.60     10.33 o 
 -11   6  10      352.12      360.87     12.02 o 
 -10   6  10        2.28        5.66      4.45 o 
  -9   6  10     1024.51     1034.56     18.62 o 
  -8   6  10       10.30       11.48      3.37 o 
  -7   6  10     3687.44     3428.33     46.47 o 
  -6   6  10      179.35      190.99      7.05 o 
  -5   6  10     1108.47     1077.35     17.79 o 
  -4   6  10      546.51      525.63     12.34 o 
  -3   6  10     1163.57     1182.96     28.92 o 
  -2   6  10        0.23        5.77      5.03 o 
  -1   6  10      392.20      389.31     15.99 o 
   0   6  10      580.21      587.52     37.42 o 
   1   6  10      638.05      592.27     36.64 o 
   2   6  10      323.97      335.76     28.44 o 
   3   6  10     3563.55     3349.73    134.05 o 
   4   6  10     1713.65     1587.30     75.48 o 
   5   6  10      653.15      659.50     31.29 o 
   6   6  10      229.25      186.38     18.34 o 
   7   6  10     1492.35     1510.51     54.88 o 
 -13   7  10        0.02       -6.62      7.02 o 
 -12   7  10     1263.75     1266.06     32.70 o 
 -11   7  10       15.07        3.98      4.88 o 
 -10   7  10      857.78      862.45     18.41 o 
  -9   7  10      437.42      392.25     10.44 o 
  -8   7  10     1388.92     1447.11     25.10 o 
  -7   7  10      471.33      432.43     10.40 o 
  -6   7  10      929.87      987.34     17.02 o 
  -5   7  10      370.17      356.03     10.13 o 
  -4   7  10     4576.35     4687.79     66.79 o 
  -3   7  10      585.09      586.16     25.10 o 
  -2   7  10     6233.11     6351.55    139.19 o 
  -1   7  10      544.10      517.15     19.04 o 
   0   7  10     4733.91     4679.02     97.77 o 
   1   7  10      316.81      377.32     30.08 o 
   2   7  10      663.74      575.31     38.28 o 
   3   7  10      238.76      241.70     28.44 o 
   4   7  10       51.45       72.73     19.69 o 
   5   7  10      412.35      430.62     45.39 o 
   6   7  10       77.15       77.19     14.63 o 
 -13   8  10      955.84      992.69     26.36 o 
 -12   8  10       53.66       54.48      7.38 o 
 -11   8  10     1828.33     1820.56     38.08 o 
 -10   8  10       24.99       20.74      5.06 o 
  -9   8  10      576.25      606.84     15.98 o 
  -8   8  10      378.18      407.21     11.33 o 
  -7   8  10      919.18      924.76     21.28 o 
  -6   8  10      197.99      234.83     14.25 o 
  -5   8  10      605.50      592.46     15.41 o 
  -4   8  10      303.02      330.33     11.36 o 
  -3   8  10     2317.50     2304.70     39.48 o 
  -2   8  10     1906.07     1956.80     46.63 o 
  -1   8  10      218.35      245.25     14.09 o 
   0   8  10     2061.24     2023.22     49.04 o 
   1   8  10      521.06      510.77     35.55 o 
   2   8  10      244.58      248.81     27.89 o 
   3   8  10      815.34      715.32     45.94 o 
   4   8  10      706.15      781.47     49.76 o 
   5   8  10      390.70      341.45     37.73 o 
   6   8  10     1171.73     1201.53     38.83 o 
 -12   9  10      801.25      824.33     22.83 o 
 -11   9  10      909.83      922.53     23.93 o 
 -10   9  10     1419.06     1349.01     30.05 o 
  -9   9  10      320.62      314.93     11.70 o 
  -8   9  10      337.41      337.39     13.53 o 
  -7   9  10      429.25      424.81     19.62 o 
  -6   9  10      119.01      112.65      7.57 o 
  -5   9  10     1997.16     1896.36     34.70 o 
  -4   9  10       27.19       30.14      5.58 o 
  -3   9  10      862.37      888.55     22.30 o 
  -2   9  10       80.66       94.63      9.63 o 
  -1   9  10      419.19      444.00     15.67 o 
   0   9  10      190.20      204.47     12.79 o 
   1   9  10     1948.97     1796.88     55.55 o 
   2   9  10       10.84        4.31      8.01 o 
   3   9  10     1871.56     1760.19    120.33 o 
   4   9  10        3.72       -4.35      8.87 o 
   5   9  10     1860.27     1747.16     68.29 o 
 -12  10  10      157.19      131.60      9.90 o 
 -11  10  10        1.60        5.85      6.24 o 
 -10  10  10     1034.48     1013.44     28.78 o 
  -9  10  10      294.39      319.28     15.33 o 
  -8  10  10      387.02      389.79     14.45 o 
  -7  10  10       30.40       36.63      6.11 o 
  -6  10  10      808.14      772.60     18.46 o 
  -5  10  10       24.72       32.22      5.19 o 
  -4  10  10     1210.97     1258.84     33.78 o 
  -3  10  10        0.14        2.32      5.67 o 
  -2  10  10     2915.11     3069.49     58.41 o 
  -1  10  10      221.00      219.86     12.28 o 
   0  10  10     1162.56     1162.18     29.13 o 
   1  10  10        9.64       -0.79     22.15 o 
   2  10  10     1031.44      947.98     37.84 o 
   3  10  10       97.89       98.06     24.61 o 
   4  10  10      579.71      648.57     33.08 o 
 -11  11  10      363.83      365.86     16.73 o 
 -10  11  10      199.64      178.28     16.11 o 
  -9  11  10     1378.74     1378.54     35.37 o 
  -8  11  10       62.53       44.21     12.10 o 
  -7  11  10     1273.71     1311.78     30.08 o 
  -6  11  10       35.80       42.53      5.77 o 
  -5  11  10      785.60      878.93     26.48 o 
  -4  11  10       41.30       38.96     10.34 o 
  -3  11  10      710.10      737.16     25.01 o 
  -2  11  10      188.01      153.09     10.51 o 
  -1  11  10     1629.01     1661.28     37.14 o 
   0  11  10      250.91      261.56     15.39 o 
   1  11  10     1130.98     1136.20     41.93 o 
   2  11  10       52.27       71.74     13.52 o 
   3  11  10      312.25      279.94     23.58 o 
 -11  12  10        5.18       14.50      6.28 o 
 -10  12  10     1340.99     1442.14     43.98 o 
  -9  12  10       17.52        6.61      5.87 o 
  -8  12  10      915.97      880.92     34.03 o 
  -7  12  10      122.51      116.01     19.69 o 
  -6  12  10      697.14      722.33     30.74 o 
  -5  12  10     1022.84     1012.12     37.51 o 
  -4  12  10     1412.10     1365.71     36.87 o 
  -3  12  10      278.15      285.05     16.28 o 
  -2  12  10      429.23      424.22     28.20 o 
  -1  12  10      261.58      240.18     13.68 o 
   0  12  10      338.02      319.55     15.90 o 
   1  12  10      983.64     1000.98     39.24 o 
   2  12  10      828.53      878.62     37.69 o 
 -10  13  10      599.95      655.97     29.77 o 
  -9  13  10      463.99      432.97     24.35 o 
  -8  13  10      250.10      222.02     33.36 o 
  -7  13  10      809.84      813.09     33.45 o 
  -6  13  10      215.06      224.92     18.55 o 
  -5  13  10      417.44      510.84     35.82 o 
  -4  13  10      482.35      510.56     26.87 o 
  -3  13  10      554.25      553.45     22.05 o 
  -2  13  10      660.45      596.19     23.65 o 
  -1  13  10      295.34      273.34     19.70 o 
   0  13  10      783.19      737.97     23.74 o 
   1  13  10      322.02      305.89     23.19 o 
  -9  14  10      262.68      215.23     18.75 o 
  -8  14  10      236.08      260.68     25.97 o 
  -7  14  10      400.03      441.30     25.32 o 
  -6  14  10      372.05      337.58     22.81 o 
  -5  14  10      621.30      718.67     32.29 o 
  -4  14  10       66.17       80.20     23.79 o 
  -3  14  10     1070.27     1156.94     44.28 o 
  -2  14  10       36.49       23.95      8.42 o 
  -1  14  10      606.82      625.84     25.42 o 
  -7  15  10       35.41       38.87     11.58 o 
  -6  15  10      579.94      603.95     30.54 o 
  -5  15  10       83.88       81.41     14.76 o 
  -4  15  10     1271.66     1375.02     49.69 o 
  -3  15  10      282.69      303.73     24.35 o 
   1 -16  11      134.57      128.11      8.61 o 
   2 -16  11      271.17      247.69      9.82 o 
   3 -16  11      192.89      197.68     14.17 o 
  -2 -15  11      671.43      705.74     31.90 o 
  -1 -15  11      429.46      429.87     17.21 o 
   0 -15  11      119.97      122.84      8.61 o 
   1 -15  11     1295.21     1319.62     28.20 o 
   2 -15  11      541.27      534.93     17.97 o 
   3 -15  11      772.51      759.27     26.44 o 
   4 -15  11      281.84      297.69     14.79 o 
   5 -15  11      940.51      916.61     26.86 o 
  -4 -14  11       57.31       61.90     13.08 o 
  -3 -14  11      121.92      118.67     28.16 o 
  -2 -14  11      349.21      340.08     30.08 o 
  -1 -14  11      637.06      643.01     18.90 o 
   0 -14  11      480.77      492.44     15.34 o 
   1 -14  11     1033.88     1042.31     23.36 o 
   2 -14  11      106.37      111.88      6.72 o 
   3 -14  11      882.41      871.62     17.97 o 
   4 -14  11      154.23      145.71     10.50 o 
   5 -14  11     1668.01     1648.38     63.45 o 
   6 -14  11       58.27       70.54     10.94 o 
   7 -14  11      188.33      178.81     15.86 o 
  -5 -13  11     1101.94     1154.30     31.39 o 
  -4 -13  11     1344.94     1291.40     32.64 o 
  -3 -13  11       37.41       31.22      8.31 o 
  -2 -13  11     1451.71     1469.21     38.52 o 
  -1 -13  11      645.89      647.14     19.75 o 
   0 -13  11      848.60      843.58     18.89 o 
   1 -13  11       89.92       90.22      7.05 o 
   2 -13  11      516.32      533.49     13.92 o 
   3 -13  11       31.15       29.38      3.64 o 
   4 -13  11      679.91      685.71     22.78 o 
   5 -13  11      262.01      267.54     12.46 o 
   6 -13  11      139.26      146.74      8.79 o 
   7 -13  11       15.95       18.67      6.40 o 
   8 -13  11      525.53      522.50     29.26 o 
  -6 -12  11        0.32        6.65      4.74 o 
  -5 -12  11     1798.71     1793.87     34.61 o 
  -4 -12  11       14.08        5.96      6.14 o 
  -3 -12  11      234.11      242.31     13.35 o 
  -2 -12  11       11.01        5.90      5.04 o 
  -1 -12  11      725.22      733.91     17.77 o 
   0 -12  11      156.83      162.13      8.42 o 
   1 -12  11     1114.56     1143.04     22.21 o 
   2 -12  11        0.25       -2.10      3.20 o 
   3 -12  11     1585.88     1540.83     28.56 o 
   4 -12  11      121.53      155.91     10.42 o 
   5 -12  11      558.87      548.08     18.90 o 
   6 -12  11      138.35      153.65      8.77 o 
   7 -12  11      878.34      883.16     22.40 o 
   8 -12  11      251.12      198.59     17.23 o 
  -7 -11  11        9.77       13.49      5.27 o 
  -6 -11  11      859.76      883.91     21.40 o 
  -5 -11  11       32.44       38.03      5.19 o 
  -4 -11  11      482.86      504.81     12.60 o 
  -3 -11  11       41.14       42.34      6.92 o 
  -2 -11  11     1554.38     1539.69     29.43 o 
  -1 -11  11      129.52      140.74      8.06 o 
   0 -11  11      459.76      466.25     12.75 o 
   1 -11  11      149.54      158.77      8.77 o 
   2 -11  11     2162.16     2115.38     38.38 o 
   3 -11  11      346.63      343.05      9.89 o 
   4 -11  11     1004.30     1020.11     19.65 o 
   5 -11  11      168.05      196.43     12.14 o 
   6 -11  11     1025.04      995.94     24.92 o 
   7 -11  11      407.16      436.31     14.61 o 
   8 -11  11      498.76      500.89     16.25 o 
   9 -11  11      332.79      317.00     19.26 o 
  -8 -10  11        0.54       -7.32      5.65 o 
  -7 -10  11     1006.23     1032.52     22.62 o 
  -6 -10  11       67.23       53.48      6.09 o 
  -5 -10  11     1615.30     1599.87     28.55 o 
  -4 -10  11     1066.78     1014.55     19.89 o 
  -3 -10  11     3445.33     3472.02     57.94 o 
  -2 -10  11      738.12      723.21     18.79 o 
  -1 -10  11     1876.60     1838.41     32.61 o 
   0 -10  11      321.55      338.13     16.82 o 
   1 -10  11     2039.50     2034.00     34.19 o 
   2 -10  11     1426.52     1412.14     33.00 o 
   3 -10  11      202.56      221.71      7.97 o 
   4 -10  11      826.76      796.07     15.32 o 
   5 -10  11      696.71      705.53     13.64 o 
   6 -10  11     1225.78     1169.03     28.36 o 
   7 -10  11      221.32      206.78     15.96 o 
   8 -10  11      834.39      848.68     22.50 o 
   9 -10  11      309.46      309.05     10.95 o 
  -9  -9  11      454.80      456.91     23.35 o 
  -8  -9  11      376.87      381.13     21.11 o 
  -7  -9  11      138.11      161.90      9.64 o 
  -6  -9  11      883.19      891.22     19.61 o 
  -5  -9  11     1221.29     1190.96     22.90 o 
  -4  -9  11      534.57      521.79     14.27 o 
  -3  -9  11     2877.56     2767.52     41.83 o 
  -2  -9  11     1122.69     1068.19     18.59 o 
  -1  -9  11     2776.59     2777.77     41.79 o 
   0  -9  11       63.94       58.69      5.17 o 
   1  -9  11     2377.74     2300.40     37.67 o 
   2  -9  11     2103.12     2032.95     39.79 o 
   3  -9  11       72.38       75.87      4.83 o 
   4  -9  11      698.34      695.09     14.66 o 
   5  -9  11     1723.30     1743.06     26.68 o 
   6  -9  11        2.52        5.85      2.51 o 
   7  -9  11      448.05      450.55      9.58 o 
   8  -9  11        5.36        5.31      3.80 o 
   9  -9  11      770.15      803.16     17.37 o 
  -9  -8  11      243.27      292.57     19.88 o 
  -8  -8  11     1015.84      996.77     32.91 o 
  -7  -8  11      188.40      173.27      9.55 o 
  -6  -8  11      974.21     1040.85     21.39 o 
  -5  -8  11      273.13      277.57     13.81 o 
  -4  -8  11     1409.09     1412.14     24.92 o 
  -3  -8  11      235.38      202.56      7.29 o 
  -2  -8  11     1191.37     1205.19     17.87 o 
  -1  -8  11      613.99      637.34     13.77 o 
   0  -8  11      707.57      678.83     15.16 o 
   1  -8  11      140.21      143.48      6.87 o 
   2  -8  11     2784.10     2714.01     42.46 o 
   3  -8  11      818.72      847.34     15.40 o 
   4  -8  11     3175.53     3155.23     44.61 o 
   5  -8  11      320.72      310.82      8.43 o 
   6  -8  11      748.28      739.57     14.34 o 
   7  -8  11        0.34       -0.90      2.45 o 
   8  -8  11     1635.15     1639.38     23.05 o 
   9  -8  11       59.55       56.76      4.34 o 
 -10  -7  11       44.27       17.32      9.66 o 
  -9  -7  11     1618.12     1551.75     44.61 o 
  -8  -7  11      358.91      372.81     19.85 o 
  -7  -7  11      814.36      839.22     21.61 o 
  -6  -7  11       35.90       41.40      5.30 o 
  -5  -7  11      760.82      812.00     17.37 o 
  -4  -7  11        8.71        0.72      3.67 o 
  -3  -7  11     1742.96     1770.08     24.90 o 
  -2  -7  11        0.40        3.86      3.62 o 
  -1  -7  11     4928.26     4901.19     68.45 o 
   0  -7  11      354.67      373.53      9.77 o 
   1  -7  11     1701.27     1666.18     24.06 o 
   2  -7  11      479.64      437.64      9.98 o 
   3  -7  11      890.02      909.15     16.22 o 
   4  -7  11      479.27      533.08     11.54 o 
   5  -7  11     1341.60     1353.94     22.38 o 
   6  -7  11      382.67      389.63      8.80 o 
   7  -7  11     1058.25     1077.64     16.84 o 
   8  -7  11      894.18      886.48     15.20 o 
   9  -7  11      705.57      691.13     13.45 o 
  10  -7  11      739.45      736.24     14.47 o 
 -10  -6  11      847.82      838.94     31.15 o 
  -9  -6  11       77.66       68.11     14.62 o 
  -8  -6  11      576.79      580.82     23.45 o 
  -7  -6  11     1260.87     1200.50     29.53 o 
  -6  -6  11      893.00      903.73     18.98 o 
  -5  -6  11       44.26       53.00      5.28 o 
  -4  -6  11     2111.33     2024.26     32.59 o 
  -3  -6  11     1138.40     1130.63     19.73 o 
  -2  -6  11     1774.63     1820.20     24.80 o 
  -1  -6  11     1072.90     1152.88     18.67 o 
   0  -6  11     3782.63     3812.04     49.75 o 
   1  -6  11      279.07      266.93      6.79 o 
   2  -6  11     1457.16     1463.19     23.21 o 
   3  -6  11      186.01      175.95      5.92 o 
   4  -6  11      437.91      424.86      9.05 o 
   5  -6  11      444.06      455.39      9.54 o 
   6  -6  11      254.19      266.36      6.67 o 
   7  -6  11     2053.84     2033.77     25.38 o 
   8  -6  11      116.87      126.40      6.09 o 
   9  -6  11     1018.70      997.64     17.35 o 
  10  -6  11      144.65      136.04      7.33 o 
 -11  -5  11      730.89      712.52     28.72 o 
 -10  -5  11      219.65      202.56     16.39 o 
  -9  -5  11      868.46      854.00     29.67 o 
  -8  -5  11       13.33        9.98      7.42 o 
  -7  -5  11     1165.37     1181.23     28.29 o 
  -6  -5  11      267.79      270.32     10.24 o 
  -5  -5  11     1151.19     1134.32     29.56 o 
  -4  -5  11     1436.34     1416.64     24.53 o 
  -3  -5  11      180.10      189.56      7.80 o 
  -2  -5  11     1196.72     1182.07     17.62 o 
  -1  -5  11     1318.49     1218.43     17.96 o 
   0  -5  11      597.93      585.20      9.80 o 
   1  -5  11     1564.72     1587.68     20.33 o 
   2  -5  11     4602.46     4675.44     55.32 o 
   3  -5  11       65.30       64.78      6.33 o 
   4  -5  11      567.52      520.01     10.56 o 
   5  -5  11     1108.25     1017.32     14.69 o 
   6  -5  11     1041.67     1027.11     15.16 o 
   7  -5  11      143.01      133.58      5.45 o 
   8  -5  11      543.18      555.17     11.83 o 
   9  -5  11        0.19       -2.83      2.88 o 
  10  -5  11      106.86      112.80      5.78 o 
 -11  -4  11      315.62      276.83     23.97 o 
 -10  -4  11     1175.14     1092.11     49.74 o 
  -9  -4  11      497.35      465.33     21.36 o 
  -8  -4  11     2232.20     2199.72     56.31 o 
  -7  -4  11      446.06      462.33     16.52 o 
  -6  -4  11      557.41      562.22     16.26 o 
  -5  -4  11      693.15      702.14     15.35 o 
  -4  -4  11      608.88      635.91     13.95 o 
  -3  -4  11     2019.92     2078.57     29.98 o 
  -2  -4  11      522.24      516.16      9.30 o 
  -1  -4  11     1776.62     1770.45     19.97 o 
   0  -4  11      140.41      129.61      4.76 o 
   1  -4  11     1795.95     1787.27     22.45 o 
   2  -4  11     1377.49     1390.27     19.49 o 
   3  -4  11     3536.29     3515.27     45.79 o 
   4  -4  11       49.50       41.43      3.74 o 
   5  -4  11     2264.08     2234.71     27.34 o 
   6  -4  11       34.41       40.28      3.58 o 
   7  -4  11      252.33      256.40      7.51 o 
   8  -4  11       55.25       61.22      4.80 o 
   9  -4  11      291.24      288.56      9.20 o 
  10  -4  11       27.25       26.47      4.53 o 
 -12  -3  11      817.62      818.89     38.65 o 
 -11  -3  11       96.49       94.77     15.06 o 
 -10  -3  11     1086.14     1070.10     33.86 o 
  -9  -3  11      489.48      509.77     21.89 o 
  -8  -3  11     1727.64     1762.21     45.53 o 
  -7  -3  11      609.06      612.39     19.39 o 
  -6  -3  11     1219.07     1243.27     22.86 o 
  -5  -3  11      996.41     1044.74     19.80 o 
  -4  -3  11     1661.61     1660.59     40.81 o 
  -3  -3  11      119.28      115.97      4.45 o 
  -2  -3  11     1014.48      979.22     13.41 o 
  -1  -3  11        6.38        4.01      2.02 o 
   0  -3  11     1812.57     1820.81     24.32 o 
   1  -3  11        7.82        3.54      2.35 o 
   2  -3  11     1470.15     1423.92     24.02 o 
   3  -3  11       47.52       45.43      3.58 o 
   4  -3  11       59.70       71.82      3.85 o 
   5  -3  11       32.99       26.68      3.10 o 
   6  -3  11     1770.12     1775.85     23.38 o 
   7  -3  11      254.14      285.83      8.80 o 
   8  -3  11      951.34      945.98     18.11 o 
   9  -3  11      891.58      894.45     21.69 o 
 -12  -2  11      117.59      100.08     15.73 o 
 -11  -2  11      421.68      393.85     25.05 o 
 -10  -2  11       52.98       52.24      9.39 o 
  -9  -2  11     1590.98     1514.32     41.25 o 
  -8  -2  11      300.76      335.26     24.89 o 
  -7  -2  11     1601.85     1601.51     52.72 o 
  -6  -2  11       70.14       64.17      7.25 o 
  -5  -2  11     2009.57     1982.24     37.07 o 
  -4  -2  11     1258.62     1270.77     19.72 o 
  -3  -2  11     4745.53     4940.24     52.58 o 
  -2  -2  11        3.01        0.26      2.03 o 
  -1  -2  11     5301.38     5036.76     59.16 o 
   0  -2  11      925.55      940.83     14.72 o 
   1  -2  11     2424.73     2439.90     42.71 o 
   2  -2  11      392.86      400.18     14.45 o 
   3  -2  11     4285.95     4361.32     52.84 o 
   4  -2  11       49.15       57.34      3.38 o 
   5  -2  11     1848.30     1837.39     22.80 o 
   6  -2  11     1962.31     2015.12     26.59 o 
   7  -2  11      929.35      943.55     19.69 o 
   8  -2  11      522.45      545.89     16.56 o 
   9  -2  11      171.94      158.35     12.16 o 
 -12  -1  11      144.20      156.58     18.37 o 
 -11  -1  11        0.39       -6.14     11.48 o 
 -10  -1  11     2923.37     2850.34     67.40 o 
  -9  -1  11      534.47      505.02     16.18 o 
  -8  -1  11     3070.39     3009.29     60.78 o 
  -7  -1  11      169.83      188.93      9.88 o 
  -6  -1  11     3118.51     3135.81     44.05 o 
  -5  -1  11      704.73      703.02     13.91 o 
  -4  -1  11     2726.20     2719.59     34.69 o 
  -3  -1  11      791.39      800.42     11.79 o 
  -2  -1  11     2089.38     2018.24     24.09 o 
  -1  -1  11     3268.14     3375.06     38.88 o 
   0  -1  11     2456.49     2425.54     31.24 o 
   1  -1  11     3645.93     3635.57     47.73 o 
   2  -1  11     1799.08     1794.17     26.40 o 
   3  -1  11      956.72      954.36     16.68 o 
   4  -1  11     2802.23     2734.75     31.67 o 
   5  -1  11     2309.72     2321.34     29.86 o 
   6  -1  11      442.13      463.22     14.75 o 
   7  -1  11     1076.33     1170.74     26.15 o 
   8  -1  11      351.78      338.49     22.89 o 
   9  -1  11      272.76      317.22     16.92 o 
 -12   0  11      139.63      122.77     12.94 o 
 -11   0  11     1219.97     1234.96     31.90 o 
 -10   0  11     2571.56     2608.16     47.82 o 
  -9   0  11      156.92      159.61     11.14 o 
  -8   0  11     1235.92     1219.27     26.10 o 
  -7   0  11     1611.78     1654.85     31.68 o 
  -6   0  11     3468.29     3246.63     82.03 o 
  -5   0  11     1261.06     1222.21     23.66 o 
  -4   0  11     1849.53     1848.01     28.02 o 
  -3   0  11     1498.94     1551.49     20.47 o 
  -2   0  11      145.95      144.82      6.01 o 
  -1   0  11     4835.99     4903.53     62.26 o 
   0   0  11     2814.97     2732.78     45.03 o 
   1   0  11      134.06      133.28      6.39 o 
   2   0  11     3098.33     3113.27     42.12 o 
   3   0  11      234.09      237.66      9.68 o 
   4   0  11       24.86       28.27      7.58 o 
   5   0  11     1048.94     1054.58     21.04 o 
   6   0  11     1608.63     1626.93     29.14 o 
   7   0  11       96.06       91.15      8.58 o 
   8   0  11     1062.58     1060.03     25.70 o 
   9   0  11       22.23        3.42      6.20 o 
 -13   1  11      497.61      540.99     21.01 o 
 -12   1  11      153.21      162.41     12.42 o 
 -11   1  11      434.66      439.92     15.88 o 
 -10   1  11      126.07      120.21      9.01 o 
  -9   1  11      343.75      330.13     13.00 o 
  -8   1  11     1085.52     1120.44     27.91 o 
  -7   1  11      300.64      318.82     11.63 o 
  -6   1  11      409.50      400.17     12.89 o 
  -5   1  11      655.93      679.87     14.55 o 
  -4   1  11      290.61      289.03     11.29 o 
  -3   1  11     5021.42     5041.94     86.88 o 
  -2   1  11       36.61       40.15      4.08 o 
  -1   1  11     3842.78     3881.19     47.38 o 
   0   1  11      135.28      135.82     10.47 o 
   1   1  11     2907.41     2875.90     47.48 o 
   2   1  11      493.28      493.86     20.38 o 
   3   1  11     3962.20     3931.76     70.71 o 
   4   1  11      694.34      720.21     26.92 o 
   5   1  11      660.53      676.19     21.14 o 
   6   1  11      122.57      133.10      8.39 o 
   7   1  11      889.90      901.75     20.58 o 
   8   1  11      140.10      146.62     10.71 o 
   9   1  11      941.05      945.07     25.47 o 
 -13   2  11       79.32      103.01     14.98 o 
 -12   2  11       46.65       40.81      7.96 o 
 -11   2  11      324.22      313.40     13.76 o 
 -10   2  11      187.72      193.45     14.64 o 
  -9   2  11      550.34      573.54     16.38 o 
  -8   2  11     4974.17     4705.98     75.97 o 
  -7   2  11      181.22      188.92     11.45 o 
  -6   2  11     1236.58     1261.66     25.31 o 
  -5   2  11        1.57        6.10      4.20 o 
  -4   2  11     2556.34     2550.01     50.76 o 
  -3   2  11     1301.75     1402.63     41.42 o 
  -2   2  11       99.88       94.64      5.55 o 
  -1   2  11      180.89      212.08     10.80 o 
   0   2  11     3846.19     3880.53     80.80 o 
   1   2  11      356.60      353.06     14.69 o 
   2   2  11     1294.19     1285.56     33.26 o 
   3   2  11     2443.09     2447.81    122.97 o 
   4   2  11     2196.74     2096.67     50.72 o 
   5   2  11      741.77      731.59     19.12 o 
   6   2  11     4739.93     4519.89     68.02 o 
   7   2  11      658.80      622.22     17.22 o 
   8   2  11      219.04      251.05     11.88 o 
 -13   3  11      869.92      933.75     27.25 o 
 -12   3  11       12.01        5.76      5.91 o 
 -11   3  11     1250.01     1241.15     27.71 o 
 -10   3  11       20.74       16.35      5.43 o 
  -9   3  11     1241.17     1253.59     26.62 o 
  -8   3  11     1744.22     1731.43     35.59 o 
  -7   3  11     2323.42     2476.14     43.28 o 
  -6   3  11      461.54      466.56     17.76 o 
  -5   3  11     2268.92     2207.49     38.78 o 
  -4   3  11      718.12      741.10     16.63 o 
  -3   3  11      328.65      326.64      9.30 o 
  -2   3  11       25.82       37.12      5.64 o 
  -1   3  11     2506.44     2428.60     55.75 o 
   0   3  11     1342.11     1341.89     36.52 o 
   1   3  11     2146.01     2211.32     50.80 o 
   2   3  11     1209.41     1186.74     32.09 o 
   3   3  11      745.64      767.16     24.72 o 
   4   3  11      291.12      297.97     21.64 o 
   5   3  11      238.08      254.49     12.13 o 
   6   3  11     1286.87     1290.10     28.64 o 
   7   3  11      349.79      357.44     14.18 o 
   8   3  11      120.94      118.75      9.37 o 
 -13   4  11      138.92      123.33     10.14 o 
 -12   4  11      686.35      660.80     21.89 o 
 -11   4  11      279.58      291.03     13.18 o 
 -10   4  11     2144.83     2117.00     39.59 o 
  -9   4  11      161.20      142.83      8.85 o 
  -8   4  11      925.02      949.36     29.27 o 
  -7   4  11        7.12        6.86      3.63 o 
  -6   4  11      593.29      585.22     13.67 o 
  -5   4  11      264.41      264.28      9.06 o 
  -4   4  11     6464.45     6426.34    165.92 o 
  -3   4  11        3.00       -1.38      3.05 o 
  -2   4  11     2705.15     2737.58     41.14 o 
  -1   4  11      801.16      764.37     23.13 o 
   0   4  11     1342.31     1428.22     36.08 o 
   1   4  11     1170.57     1198.33     34.17 o 
   2   4  11     2391.17     2410.57     55.86 o 
   3   4  11       45.33       70.08      9.02 o 
   4   4  11       24.69       28.71      7.67 o 
   5   4  11      592.45      622.67     20.52 o 
   6   4  11       54.78       63.01      7.85 o 
   7   4  11      745.49      752.38     30.37 o 
 -13   5  11      148.69      174.13     11.64 o 
 -12   5  11       96.41       74.41      8.13 o 
 -11   5  11      636.10      667.85     16.79 o 
 -10   5  11      506.25      487.82     13.86 o 
  -9   5  11      831.74      817.93     17.58 o 
  -8   5  11       93.27       95.86      5.94 o 
  -7   5  11     2566.21     2577.78     36.68 o 
  -6   5  11     1798.41     1814.21     29.27 o 
  -5   5  11       54.40       63.87      5.22 o 
  -4   5  11     1502.08     1557.90     29.30 o 
  -3   5  11     1573.01     1598.02     29.90 o 
  -2   5  11     2676.91     2931.43    105.24 o 
  -1   5  11       51.83       54.64      6.53 o 
   0   5  11     1880.53     1801.82     53.93 o 
   1   5  11        1.70       10.38      5.89 o 
   2   5  11     1346.39     1390.77     37.13 o 
   3   5  11      751.41      711.47     33.12 o 
   4   5  11      774.02      752.08     26.18 o 
   5   5  11      564.16      548.99     19.94 o 
   6   5  11     2495.28     2460.39     53.77 o 
   7   5  11        4.89       16.04      7.78 o 
 -13   6  11      195.98      175.35     11.84 o 
 -12   6  11      403.73      386.34     13.50 o 
 -11   6  11      321.84      320.59     10.71 o 
 -10   6  11      470.89      475.75     12.33 o 
  -9   6  11      374.78      395.06     12.74 o 
  -8   6  11     2402.57     2444.48     35.56 o 
  -7   6  11     1289.63     1244.59     21.39 o 
  -6   6  11       41.58       31.04      6.48 o 
  -5   6  11     5716.85     5668.93     79.92 o 
  -4   6  11      164.16      158.71      8.34 o 
  -3   6  11     1118.61     1206.88     31.98 o 
  -2   6  11        2.74       -0.34      7.65 o 
  -1   6  11      784.07      789.20     24.51 o 
   0   6  11      165.58      129.60     18.59 o 
   1   6  11     1357.57     1301.73     62.90 o 
   2   6  11       20.68       35.00     13.67 o 
   3   6  11     2407.74     2348.43    101.75 o 
   4   6  11        5.06       -4.37     12.58 o 
   5   6  11     1458.33     1392.82     62.62 o 
   6   6  11      596.20      600.95     58.24 o 
 -13   7  11        1.68        3.79      6.35 o 
 -12   7  11      218.62      238.45     12.35 o 
 -11   7  11       11.35       14.10      5.53 o 
 -10   7  11     2636.44     2567.09     48.36 o 
  -9   7  11       34.65       28.40      4.76 o 
  -8   7  11     2065.96     2092.42     31.60 o 
  -7   7  11      282.24      317.63     10.22 o 
  -6   7  11      761.59      783.07     16.59 o 
  -5   7  11       69.42       74.79      8.26 o 
  -4   7  11     1367.60     1307.58     27.22 o 
  -3   7  11       51.61       56.82      7.99 o 
  -2   7  11     1711.91     1677.47     44.39 o 
  -1   7  11      105.34      145.25     11.57 o 
   0   7  11     5320.57     5242.92    228.80 o 
   1   7  11      909.44      840.58     48.13 o 
   2   7  11      667.93      638.20     42.11 o 
   3   7  11      451.62      485.05     37.73 o 
   4   7  11      737.72      716.95     48.12 o 
   5   7  11      298.06      307.07     23.55 o 
   6   7  11      761.60      735.10     35.96 o 
 -12   8  11       79.98       57.80      7.84 o 
 -11   8  11     1041.64     1081.13     24.89 o 
 -10   8  11      113.76       93.08      7.80 o 
  -9   8  11      589.25      586.16     17.89 o 
  -8   8  11       78.64       88.97      7.15 o 
  -7   8  11     1494.02     1534.61     30.15 o 
  -6   8  11       49.84       65.22      6.45 o 
  -5   8  11     1395.44     1319.32     26.67 o 
  -4   8  11      521.47      486.29     20.21 o 
  -3   8  11      424.39      509.83     21.23 o 
  -2   8  11      268.19      262.02     15.03 o 
  -1   8  11     3272.83     3118.51     69.98 o 
   0   8  11     1957.42     1935.28     85.33 o 
   1   8  11      125.97      126.86     21.33 o 
   2   8  11      149.90       96.79     19.69 o 
   3   8  11      358.06      353.80     33.36 o 
   4   8  11      212.85      207.79     27.89 o 
   5   8  11      434.71      334.71     25.87 o 
 -12   9  11      490.99      534.82     23.84 o 
 -11   9  11      148.92      175.78     12.85 o 
 -10   9  11      509.49      515.25     17.62 o 
  -9   9  11      187.74      185.25     11.12 o 
  -8   9  11      257.46      266.95     16.09 o 
  -7   9  11      534.38      516.35     14.94 o 
  -6   9  11     1493.07     1354.13     27.51 o 
  -5   9  11      714.94      656.84     17.19 o 
  -4   9  11     1368.04     1434.10     37.47 o 
  -3   9  11      921.99      907.27     30.69 o 
  -2   9  11      248.80      287.00     13.89 o 
  -1   9  11      563.58      579.75     18.66 o 
   0   9  11      435.90      458.26     35.00 o 
   1   9  11     1429.84     1378.83     68.37 o 
   2   9  11      725.22      737.66     35.27 o 
   3   9  11      585.70      610.44     56.33 o 
   4   9  11      228.99      257.67     22.42 o 
 -12  10  11      237.95      218.91     18.39 o 
 -11  10  11      522.07      503.81     20.35 o 
 -10  10  11      209.92      163.36     12.39 o 
  -9  10  11      686.76      673.42     20.30 o 
  -8  10  11      367.23      398.29     27.86 o 
  -7  10  11      826.49      828.07     19.78 o 
  -6  10  11      513.25      494.40     18.54 o 
  -5  10  11      628.97      716.60     20.39 o 
  -4  10  11      750.47      749.55     24.82 o 
  -3  10  11      262.18      276.88     15.63 o 
  -2  10  11     1021.98     1056.91     26.69 o 
  -1  10  11      177.87      169.06     11.39 o 
   0  10  11      836.95      812.63     35.96 o 
   1  10  11       95.07       89.72     13.34 o 
   2  10  11     1445.58     1443.30     50.24 o 
   3  10  11       16.08       24.69     11.13 o 
 -11  11  11      605.44      618.04     22.36 o 
 -10  11  11       83.08       86.24      9.50 o 
  -9  11  11     1056.99     1015.61     29.51 o 
  -8  11  11      119.35      117.42     14.09 o 
  -7  11  11     1528.17     1495.92     33.93 o 
  -6  11  11        4.29        8.04      4.79 o 
  -5  11  11      468.13      485.00     19.69 o 
  -4  11  11       30.95       38.15      9.57 o 
  -3  11  11     1130.43     1210.26     47.81 o 
  -2  11  11        0.49        2.60      6.61 o 
  -1  11  11     1095.33     1111.71     34.58 o 
   0  11  11        3.57        5.13      9.23 o 
   1  11  11     1548.99     1519.46     64.81 o 
   2  11  11      237.01      223.69     21.01 o 
 -10  12  11      556.16      592.30     21.96 o 
  -9  12  11       34.16       30.12      8.88 o 
  -8  12  11      508.97      503.71     20.01 o 
  -7  12  11       64.45       76.29     10.29 o 
  -6  12  11      920.81      984.92     38.09 o 
  -5  12  11        2.72        7.14      6.35 o 
  -4  12  11      438.62      446.47     19.66 o 
  -3  12  11      219.99      197.97     26.30 o 
  -2  12  11      273.51      279.38     17.69 o 
  -1  12  11      436.08      464.56     21.45 o 
   0  12  11      682.68      689.68     26.41 o 
   1  12  11        1.46      -11.12      8.64 o 
  -9  13  11      714.46      704.75     31.71 o 
  -8  13  11       68.06       79.55     13.30 o 
  -7  13  11     1115.80     1126.87     41.76 o 
  -6  13  11      363.76      387.72     24.36 o 
  -5  13  11     1075.64     1057.63     40.60 o 
  -4  13  11        2.88       -5.72      6.49 o 
  -3  13  11     1505.15     1517.19     69.61 o 
  -2  13  11      248.09      275.33     17.61 o 
  -1  13  11      203.00      196.03     24.16 o 
   0  13  11      458.18      439.27     22.01 o 
  -8  14  11      653.64      683.67     32.29 o 
  -7  14  11      722.83      785.50     34.41 o 
  -6  14  11      131.91      140.95     25.15 o 
  -5  14  11      398.70      371.63     36.64 o 
  -4  14  11      742.34      748.73     34.59 o 
  -3  14  11     1126.78     1138.58     51.96 o 
  -2  14  11      214.63      228.35     22.74 o 
  -1 -15  12      327.82      343.74     14.72 o 
   0 -15  12      236.51      241.08     21.47 o 
   1 -15  12      509.21      495.52     24.47 o 
   2 -15  12      129.28      130.69      7.64 o 
   3 -15  12      892.73      942.30     31.26 o 
   4 -15  12       73.81       69.20      8.64 o 
  -3 -14  12       18.86       14.21     10.20 o 
  -2 -14  12     1534.86     1572.72     51.05 o 
  -1 -14  12      356.57      339.95     14.09 o 
   0 -14  12      893.40      883.67     22.09 o 
   1 -14  12     1314.66     1290.19     27.65 o 
   2 -14  12       55.65       58.22      5.31 o 
   3 -14  12      232.59      231.60      8.24 o 
   4 -14  12      799.30      869.35     37.19 o 
   5 -14  12      686.50      700.22     23.05 o 
   6 -14  12      101.30      115.35      8.48 o 
  -5 -13  12     1039.95     1069.73     30.40 o 
  -4 -13  12      610.75      584.28     21.25 o 
  -3 -13  12      538.55      525.67     21.87 o 
  -2 -13  12      874.35      851.56     27.47 o 
  -1 -13  12      380.18      403.23     13.39 o 
   0 -13  12      651.44      675.26     16.78 o 
   1 -13  12      258.25      260.53     10.00 o 
   2 -13  12      328.16      338.31     11.44 o 
   3 -13  12      183.58      172.80      7.49 o 
   4 -13  12     1319.41     1243.67     36.12 o 
   5 -13  12      413.61      429.39     16.96 o 
   6 -13  12      260.05      286.03     13.40 o 
   7 -13  12      103.18      101.16     13.67 o 
  -6 -12  12      334.11      448.51     13.98 o 
  -5 -12  12      658.86      680.65     22.13 o 
  -4 -12  12       65.97       87.40      9.75 o 
  -3 -12  12      521.54      550.71     21.36 o 
  -2 -12  12      153.61      142.51     11.78 o 
  -1 -12  12      978.64      942.12     21.00 o 
   0 -12  12      258.44      240.26     15.44 o 
   1 -12  12     1609.61     1642.53     29.66 o 
   2 -12  12      377.53      342.48     11.17 o 
   3 -12  12      117.94      125.20      6.67 o 
   4 -12  12        1.13       -2.23      2.36 o 
   5 -12  12     1108.58     1083.12     31.86 o 
   6 -12  12       17.30       17.91      6.56 o 
   7 -12  12     1138.10     1129.37     27.96 o 
  -7 -11  12      155.08      147.37      9.49 o 
  -6 -11  12     1319.31     1351.93     26.44 o 
  -5 -11  12      197.55      171.62      8.72 o 
  -4 -11  12     1039.82     1068.89     22.35 o 
  -3 -11  12       19.85       27.79      7.55 o 
  -2 -11  12      180.87      174.04     10.69 o 
  -1 -11  12       48.65       40.18      6.26 o 
   0 -11  12     2112.07     2085.15     36.21 o 
   1 -11  12      217.21      219.99      9.13 o 
   2 -11  12     1968.92     1961.84     47.84 o 
   3 -11  12      925.25      928.06     19.73 o 
   4 -11  12     2597.04     2416.27     42.02 o 
   5 -11  12      402.52      380.04     16.19 o 
   6 -11  12     1149.80     1148.67     28.56 o 
   7 -11  12      257.02      266.77     12.33 o 
   8 -11  12      270.61      269.65     12.71 o 
  -8 -10  12       26.36       31.24      8.37 o 
  -7 -10  12      491.87      499.36     15.34 o 
  -6 -10  12       78.78       89.71      7.26 o 
  -5 -10  12      614.47      641.71     15.86 o 
  -4 -10  12        4.26        3.76      3.68 o 
  -3 -10  12     1686.28     1679.63     38.21 o 
  -2 -10  12       57.80       42.80      5.12 o 
  -1 -10  12     1168.87     1177.95     23.65 o 
   0 -10  12      303.76      301.83     10.54 o 
   1 -10  12      898.36      842.77     17.96 o 
   2 -10  12      701.19      682.44     16.57 o 
   3 -10  12      119.49      144.94      7.23 o 
   4 -10  12      806.71      755.00     16.57 o 
   5 -10  12      516.00      508.16     11.51 o 
   6 -10  12      229.66      249.24      7.24 o 
   7 -10  12      416.05      409.07     21.38 o 
   8 -10  12      693.27      700.83     27.00 o 
  -8  -9  12      654.07      611.83     22.34 o 
  -7  -9  12      298.17      313.27     15.47 o 
  -6  -9  12     1268.27     1239.49     24.55 o 
  -5  -9  12      390.58      366.96     12.52 o 
  -4  -9  12     1078.28     1064.15     20.51 o 
  -3  -9  12      732.32      709.29     14.90 o 
  -2  -9  12     1428.90     1401.65     29.18 o 
  -1  -9  12     1844.94     1839.42     32.81 o 
   0  -9  12     1047.02     1074.74     21.58 o 
   1  -9  12       22.06       20.50      4.00 o 
   2  -9  12      456.64      490.84     13.50 o 
   3  -9  12      124.91      128.96      7.07 o 
   4  -9  12     1287.85     1311.73     21.77 o 
   5  -9  12      621.93      632.08     13.05 o 
   6  -9  12      417.16      382.32      9.71 o 
   7  -9  12     1125.19     1138.65     19.75 o 
   8  -9  12       28.02       32.88      4.40 o 
   9  -9  12      784.34      781.05     13.58 o 
  -9  -8  12      653.02      690.72     27.99 o 
  -8  -8  12       40.30       24.78      7.17 o 
  -7  -8  12     1545.46     1498.30     28.60 o 
  -6  -8  12      962.29      922.34     20.08 o 
  -5  -8  12      453.04      441.28     12.74 o 
  -4  -8  12      991.51     1013.67     19.88 o 
  -3  -8  12      249.36      236.20      8.44 o 
  -2  -8  12     1625.02     1615.80     25.39 o 
  -1  -8  12        7.69        8.50      3.79 o 
   0  -8  12     1614.70     1610.70     28.96 o 
   1  -8  12     1975.92     1917.32     33.14 o 
   2  -8  12     3482.52     3495.66     54.06 o 
   3  -8  12       63.56       66.70      5.42 o 
   4  -8  12     2740.83     2732.34     39.92 o 
   5  -8  12       19.73       23.26      3.50 o 
   6  -8  12      333.67      340.02     15.61 o 
   7  -8  12       39.09       32.31      4.10 o 
   8  -8  12     1077.31     1132.81     17.99 o 
   9  -8  12       59.08       55.70      5.42 o 
 -10  -7  12      469.80      468.33     24.10 o 
  -9  -7  12      748.69      726.85     28.47 o 
  -8  -7  12       29.14       28.07      7.27 o 
  -7  -7  12     1545.76     1564.92     29.10 o 
  -6  -7  12     1199.30     1247.19     24.25 o 
  -5  -7  12      663.50      711.96     16.22 o 
  -4  -7  12        9.91       14.43      4.16 o 
  -3  -7  12     1330.70     1337.63     23.38 o 
  -2  -7  12     1075.18     1073.05     16.68 o 
  -1  -7  12      566.24      590.17     13.44 o 
   0  -7  12        1.87        8.00      3.16 o 
   1  -7  12      171.35      147.20      6.78 o 
   2  -7  12       12.13       16.57      3.31 o 
   3  -7  12     1008.85     1013.32     18.07 o 
   4  -7  12       72.74       68.22      4.92 o 
   5  -7  12      549.27      565.69     12.67 o 
   6  -7  12       54.45       56.69      4.92 o 
   7  -7  12      961.46      930.04     15.73 o 
   8  -7  12      123.35      125.16      7.75 o 
   9  -7  12      658.34      679.09     13.78 o 
 -10  -6  12     1003.42      994.82     46.54 o 
  -9  -6  12       26.99       35.13      9.55 o 
  -8  -6  12      800.60      774.95     23.00 o 
  -7  -6  12       98.71       91.03      7.41 o
[truncated: 119,602 more chars]
